# Supplementary material for: Leaching Rate of Polychlorinated Biphenyls (PCBs) from Marine Paint Chips
Source: Arch Environ Contam Toxicol. 2021 Jul 1;81(2):324–34. doi: 10.1007/s00244-021-00868-6 (PMC8342386; doi:10.1007/s00244-021-00868-6)
Supplement: Supplementary file 1 — Supplementary file1 (XLSX 308 KB) [file 244_2021_868_MOESM1_ESM.xlsx]

## Sheet: Congener Data 680
	Description	Liquid Paint (2% Aroclor Wet Weight)				Paint Chip Replicates 1 - 3 (11.88% Aroclor Dry Weight)						Day-0		Water Leaching Day-3 Replicates 1 - 3 and Equipment Blank								Water Leaching Day-7 Replicates 1 - 3 and Equipment Blank								Water Leaching Day-14 Replicates 1 - 3 and Equipment Blank								Water Leaching Day-21 Replicates 1 - 3 and Equipment Blank								Water Leaching Day-28 Replicates 1 - 3 and Equipment Blank
	Sample ID	15364-170-2		15364-170-2 Duplicate		15364-170-6-PC-2 Rep 1		15364-170-6-PC-2 Rep 2		15364-170-6-PC-2 Rep 3		DAY-0-DI-BLANK		DAY-3-WL-6%- REP 1		DAY-3-WL-6%- REP 2		DAY-3-WL-6%- REP 3		DAY-3-WL-EQ-BLANK		DAY-7-WL-6% REP 1		DAY-7-WL-6% REP 2		DAY-7-WL-6% REP 3		DAY-7-WL-EQ-BLANK		DAY-14-WL-6% REP 1		DAY-14-WL-6% REP 2		DAY-14-WL-6% REP 3		DAY-14-WL-EQ-BLANK		DAY-21-WL-6% REP 1		DAY-21-WL-6% REP 2		DAY-21-WL-6% REP 3		DAY-21-WL-EQ-BLANK		DAY-28-WL-6% REP 1		DAY-28-WL-6% REP 2
	Matrix	OIL		OIL		Paint Chips		Paint Chips		Paint Chips		WATER		WATER		WATER		WATER		WATER		WATER		WATER		WATER		WATER		WATER		WATER		WATER		WATER		WATER		WATER		WATER		WATER		WATER		WATER
	Sample Size(wet)	0.00636		0.0063		0.1176	g	0.1174	g	0.1148	g	900	ml	900	ml	900	ml	900	ml	900	ml	900	ml	900	ml	900	ml	900	ml	900	ml	900	ml	900	ml	900	ml	900	ml	900	ml	900	ml	900	ml	900	ml	900	ml
	Weight of Paint Chips Used	NA		NA		0.1176	g	0.1174	g	0.1148	g	NA		0.1151	g	0.116	g	0.1376	g	NA		0.1151	g	0.116	g	0.1376	g	NA		0.1151	g	0.116	g	0.1376	g	NA		0.1151	g	0.116	g	0.1376	g	NA		0.1151	g	0.116	g
	Units	ug/kg		ug/kg		ug/kg		ug/kg		ug/kg		ng/l		ng/l		ng/l		ng/l		ng/l		ng/l		ng/l		ng/l		ng/l		ng/l		ng/l		ng/l		ng/l		ng/l		ng/l		ng/l		ng/l		ng/l		ng/l
	Single Congener Reporting Limit	39300		39700		425		426		436		0.556		0.556		0.556		0.556		0.556		0.556		0.556		0.556		0.556		0.556		0.556		0.556		0.556		0.556		0.556		0.556		0.556		0.556		0.556
	PCB Congener					Result		Result		Result		Result		Result		Result		Result		Result		Result		Result		Result		Result		Result		Result		Result		Result		Result		Result		Result		Result		Result		Result
	CL1-BZ#1		U		U	6950		6570		7050			U	56.2		63.5		70			U	38.8		43.3		53			U	40.5		38.1		48.1			U	20.9		25.7		31.3			U	20.1		20.2
	CL1-BZ#2		U		U	480		478		485			U	2.97		3.38		3.74			U	2.34		2.62		3.04			U	2.27		2.4		2.88			U	1.46		1.79		2.04			U	1.41		1.41
	CL1-BZ#3		U		U	2620		2480		2620			U	16.9		19.7		21			U	13.6		15.2		17.7			U	13.2		13.4		16.4			U	8.26		10.3		12			U	7.93		7.92
	CL2-BZ#4/#10		U		U	20400		19500		20800			U	86.8		99.2		106			U	58.2		64.5		78.2			U	57.1		54.3		68.6			U	30.6		37.7		46.3			U	29		29.1
	CL2-BZ#9		U		U	3810		3610		3980			U	10.8		11.7		13			U	4.26		7.02		9.12			U	7.82		7.94		9.81			U	4.68		5.93		7.02			U	3.43		4.79
	CL2-BZ#7		U		U	2170		2120		2220			U	5.45		6.26		6.32			U	4.75		5.15		6.02			U	4.24		4.36		5.29			U	2.72		3.52		3.99			U	2.78		2.75
	CL2-BZ#6		U		U	9910		9330		10000			U	26.4		30.4		30.8			U	21.1		23.4		27.5			U	19.3		19.9		23.8			U	12		15.4		18			U	12.4		12.7
	CL2-BZ#5		U		U	1290		1190		1300			U	4.25		4.92		5.06			U	3.26		3.54		4.2			U	3.08		3.12		3.88			U	1.82		2.35		2.8			U	1.85		1.81
	CL2-BZ#8		U		U	49700		46800		50500			U	118		138		138			U	96.1		108		126			U	94		93.1		112			U	56.7		73		85.2			U	58.1		59.6
	CL3-BZ#19		U		U	7120		6740		7200			U	15.4		17.6		17.7			U	10.4		11.4		13.7			U	9.76		9.26		11.5			U	5.18		6.53		8.08			U	5.04		5.15
	CL2-BZ#14		U		U		U		U		U		U		U		U		U		U		U		U		U		U		U		U		U		U		U		U		U		U		U		U
	CL3-BZ#30		U		U		U		U		U		U		U		U		U		U		U		U		U		U		U		U		U		U		U		U		U		U		U		U
	CL3-BZ#18	20700	J	22000	J	86200		81200		88400			U	106		123		116			U	80.8		88.9		102			U	70.4		72.6		86.6			U	43.4		56.7		67.2			U	43.8		45.6
	CL2-BZ#11		U		U	135	J	143	J	131	J	0.089	J	0.459	J	0.484	J	0.526	J	0.082	J	0.219	J	0.33	J	0.289	J		U	0.231	J	0.212	J	0.249	J		U	0.139	J	0.187	J	0.202	J		U	0.164	J	0.142	J
	CL3-BZ#17		U		U	30000		28300		30500			U	33.4		38.8		35.8			U	25.8		28.5		32.1			U	22.3		23.1		27.2			U	14		18.4		21.5			U	14		14.9
	CL2-BZ#12		U		U	607		577		625			U	1.19		1.49		1.37			U	0.917		1.15		1.17			U	0.768		0.976		1.22			U	0.518	J	0.83		0.923			U	0.608		0.689
	CL3-BZ#27		U		U	3680		3450		3690			U	5.03		5.93		5.51			U	3.78		4.03		4.62			U	3.19		3.39		3.88			U	2.05		2.65		2.98			U	2		2.1
	CL2-BZ#13		U		U	1470		1460		1490			U	2.6		3.18		3.07			U	2.06		2.26		2.48			U	1.74		2		2.22			U	1.36		1.68		1.86			U	1.28		1.34
	CL3-BZ#24		U		U	949		929		996			U	1.41		1.69		1.61			U	1.13		1.15		1.4			U	0.95		0.98		1.19			U	0.607		0.801		0.952			U	0.571		0.608
	CL3-BZ#16		U		U	28000		26500		28900			U	44.2		52		49			U	32.3		35.7		41.5			U	28.4		29.1		35.2			U	16.9		22.2		26.4			U	16.8		17.5
	CL3-BZ#32		U		U	17900		17000		18500			U	18.9		22.1		20.4			U	14.5		16		18.2			U	12.6		13.1		15.3			U	7.92		10.4		12.1			U	8		8.39
	CL2-BZ#15		U		U	14700		14200		15200			U	23.3		27.8		26.8			U	19.7		21.9		24.3			U	17.5		18		20.7			U	11.4		15.1		17.5			U	12.1		12.8
	CL3-BZ#34		U		U	241	J	242	J	246	J		U	0.159	J	0.201	J	0.148	J		U	0.144	J	0.148	J	0.179	J		U		U	0.128	J		U		U	0.09	J	0.077	J	0.108	J		U		U		U
	CL3-BZ#23		U		U	134	J	134	J	144	J		U		U		U		U		U		U		U		U		U		U		U		U		U		U		U		U		U		U		U
	CL4-BZ#54		U		U	251	J	240	J	231	J		U	0.284	J	0.241	J	0.23	J		U	0.169	J	0.176	J	0.178	J		U	0.124	J	0.122	J	0.12	J		U	0.076	J	0.092	J	0.122	J		U		U	0.068	J
	CL3-BZ#29		U		U	750		625		669			U	0.562		0.649		0.554	J		U	0.413	J	0.477	J	0.517	J		U	0.342	J	0.382	J	0.399	J		U	0.263	J	0.343	J	0.362	J		U	0.207	J	0.248	J
	CL4-BZ#50		U		U	291	J	284	J	309	J		U	0.17	J	0.152	J	0.143	J		U	0.138	J	0.132	J	0.129	J		U		U		U		U		U		U		U		U		U		U		U
	CL3-BZ#26		U		U	9790		9230		9750			U	6.91		8.26		7.21			U	5.49		5.99		6.5			U	4.34		4.71		5.29			U	2.81		3.82		4.34			U	2.89		3.05
	CL3-BZ#25		U		U	4500		4160		4540			U	3.04		3.61		3.07			U	2.49		2.59		2.8			U	1.82		2.02		2.24			U	1.14		1.62		1.81			U	1.22		1.27
	CL4-BZ#53	23600	J		U	98500		92900		101000			U	55.1		65		53.2			U	41.1		43.3		47.6			U	30.3		28.8		34.3			U	17.9		25.2		29.4			U	17.9		19.6
	CL3-BZ#-31	25900	J	25200	J	139000		130000		143000			U	68		80.9		69.6			U	56.5		59.8		65.8			U	43		45.4		51.7			U	26.9		38.9		44.8			U	28.5		31.2
	CL3-BZ#28		U	22500	J	80400		77600		81400			U	35.7		43.3		36.2			U	30.4		32.6		33.6			U	20.9		23		26.1			U	13.8		19.6		22.9			U	14.5		16.5
	CL3-BZ#33		U		U	59100		53200		61100			U	34		41		35.6			U	27.1		28.5		32.4			U	22.3		23.2		27.5			U	14.4		19.7		22.4			U	15.1		16.2
	CL4-BZ#51		U		U	7550		7120		7980			U	3.03		3.72		2.83			U	2.54		2.6		2.74			U	1.83		1.87		2.07			U	1.11		1.61		1.59			U	1.12		1.24
	CL3-BZ#21/#20		U		U	2100		3340		2700			U	1.84		2.12		1.88			U	1.79		2.06		2.02			U	1.34		1.63		1.05	J		U	0.582	J	1.17		1.34			U	0.828	J	0.868	J
	CL4-BZ#45		U		U	34200		31800		34200			U	20.9		24.7		20.6			U	15.8		16.6		18.1			U	11.4		11.9		14.1			U	6.85		9.63		11.4			U	6.8		7.55
	CL3-BZ#22		U		U	27200		25600		28000			U	17.4		20.8		17.8			U	14.1		14.8		15.7			U	9.97		11.3		12.8			U	6.74		9.56		10.7			U	6.93		7.62
	CL4-BZ#73/#46		U		U	10500		9890		10600			U	6.69		7.93		6.62			U	5.2		4.98		5.76			U	3.61		3.77		4.48			U	2.23		3.06		3.61			U	2.22		2.4
	CL4-BZ#69		U		U		U		U	145	J		U		U		U		U		U		U		U		U		U		U		U		U		U		U		U		U		U		U		U
	CL4-BZ#43		U		U	8070		7800		8740			U	2.96		3.23		2.57			U	2.23		2.26		2.49			U	1.35		1.58		1.64			U	0.887		1.38		1.39			U	0.867		0.986
	CL3-BZ#36		U		U		U		U		U		U		U	0.21	J	0.183	J		U	0.147	J	0.144	J	0.178	J		U		U		U	0.138	J		U		U		U		U		U		U		U
	CL4-BZ#52	952000		910000		4940000	D	4600000	D	5150000	D		U	1510	D	1660	D	1500	D		U	1220	D	1320	D	1310	D		U	849	D	871	D	971	D		U	514		702	D	850	D		U	549		579	D
	CL4-BZ#48		U		U	77400		85400		87900			U	19.7		23.6		19.3			U	17.3		16.7		17.2			U	11.1		12.3		13.6			U	6.74		9.45		11			U	6.97		8.3
	CL4-BZ#49	202000		186000		975000	D	903000	D	988000	D		U	238		288		213			U	208		207		214			U	128		133		147			U	77		117		136			U	81.8		95.5
	CL5-BZ#104		U		U	224	J	186	J	215	J		U		U		U		U		U		U		U		U		U		U		U		U		U		U		U		U		U		U		U
	CL4-BZ#47	21600	J	20600	J	111000		106000		114000			U	18.5		23.1		16.4			U	16.5		16		15.9			U	9.24		10.3		10.9			U	5.95		9.19		10.2			U	6.04		7.31
	CL4-BZ#65/#75/#62		U		U	6740		5920		6970			U	1.2	J	1.39	J	1.09	J		U	1.04	J	0.951	J	1.05	J		U	0.621	J	0.638	J	0.702	J		U	0.411	J	0.632	J	0.673	J		U	0.409	J	0.491	J
	CL3-BZ#39		U		U	250	J	273	J	272	J		U		U		U		U		U		U		U		U		U		U		U		U		U		U		U		U		U		U		U
	CL3-BZ#38		U		U		U		U		U		U		U		U		U		U		U		U		U		U		U		U		U		U		U		U		U		U		U		U
	CL4-BZ#44	375000		354000		2000000	D	1810000	D	1980000	D		U	644	D	703	D	643	D		U	526	D	557	D	550	D		U	370		383		426			U	223		334		386			U	237		274
	CL4-BZ#59		U		U	14000		13800		14300			U	3.74		4.35		3.48			U	3.22		3.24		3.35			U	1.72		2.16		2.4			U	1.24		1.69		2.13			U	1.24		1.31
	CL4-BZ#42	27400	J	24500	J	131000		127000		135000			U	31.2		37.3		28.3			U	26		24.6		25.6			U	14.7		16.7		18			U	9.69		14.4		16.7			U	9.86		11.8
	CL4-BZ#71	23100	J	24100	J	138000		131000		141000			U	32.1		38.2		28.9			U	26.3		25.4		26.3			U	15.4		17.1		19			U	10.3		15		17.2			U	10.3		11.9
	CL3-BZ#35		U		U	531		624		670			U	0.192	J	0.214	J	0.179	J		U	0.181	J	0.159	J	0.12	J		U		U	0.136	J	0.151	J		U	0.117	J	0.141	J	0.126	J		U		U	0.077	J
	CL4-BZ#41		U		U	13400		13100		14100			U	4.12		5.01		3.84			U	3.45		3.28		3.58			U	2.06		2.34		2.69			U	1.45		2.06		2.35			U	1.39		1.64
	CL4-BZ#72		U		U	604		598		636			U		U	0.207	J	0.194	J		U	0.227	J		U		U		U		U		U		U		U		U		U	0.114	J		U		U		U
	CL5-BZ#96		U		U	37300		35600		38900			U	6.71		8.03		5.55			U	5.85		5.46		5.43			U	3		3.15		3.55			U	1.9		2.86		3.14			U	1.84		2.26
	CL5-BZ#103		U		U	34000		33200		34600			U	2.56		3.18		2.04			U	2.23		1.87		1.96			U	1.13		1.27		1.11			U	0.57		1.03		1.14			U	0.592		0.696
	CL4-BZ#68/#64	111000		107000		691000		653000		710000			U	130		159		117			U	110		107		112			U	61		68.1		74.8			U	39.7		60.8		70.7			U	40.3		47.9
	CL4-BZ#40	23300	J	21000	J	126000		119000		129000			U	37.7		45		34.1			U	31.1		30.5		31.9			U	18.4		20		22.4			U	12.1		18		21.1			U	12.3		14.2
	CL3-BZ#37		U		U	12300		11500		12500			U	2.81		3.57		2.66			U	2.48		2.26		2.49			U	1.24		1.48		1.59			U	0.916		1.44		1.61			U	0.906		1.1
	CL5-BZ#100		U		U	11500		11000		11800			U	0.561		0.692		0.443	J		U	0.513	J	0.506	J	0.471	J		U	0.234	J	0.274	J	0.282	J		U	0.199	J	0.224	J	0.314	J		U	0.103	J	0.252	J
	CL5-BZ#94		U		U	27400		25000		27300			U	2.65		3.19		2.27			U	2.69		2.29		2.05			U	1.3		1.25		1.3			U	0.75		1.18		1.39			U	0.728		0.879
	CL4-BZ#57		U		U	336	J	308	J	328	J		U		U		U		U		U		U		U		U		U		U		U		U		U		U		U		U		U		U		U
	CL4-BZ#67/#58		U		U	1400		1370		1360			U	0.199	J	0.274	J	0.132	J		U	0.174	J	0.111	J	0.139	J		U		U		U		U		U	0.252	J	0.3	J		U		U		U		U
	CL5-BZ#102	35300	J	30100	J	147000		137000		150000			U	10.5		12.9		8.52			U	9.88		8.88		8.21			U	4.43		4.99		5.04			U	2.94		4.71		5.13			U	2.81		3.6
	CL4-BZ#61		U		U	406	J		U		U		U		U		U		U		U		U		U		U		U		U		U		U		U		U		U		U		U		U		U
	CL5-BZ#98		U		U	7600		7020		7760			U	0.633		0.76		0.479	J		U	0.614		0.49	J	0.518	J		U	0.198	J	0.287	J	0.269	J		U	0.15	J	0.31	J	0.35	J		U		U	0.173	J
	CL4-BZ#76		U		U	2720		2510		2750			U	0.273	J	0.343	J	0.284	J		U	0.273	J	0.231	J	0.201	J		U		U	0.147	J	0.14	J		U	0.108	J	0.16	J	0.139	J		U	0.084	J	0.114	J
	CL5-BZ#93		U		U	18600		17700		18700			U	2.04		2.36		1.76			U	1.77		1.82		1.61			U	0.82		0.951		1.13			U	0.611			U	0.907			U	0.427	J	0.559
	CL4-BZ#63		U		U	35000		25900		33600			U	2.66		3.04		2.35			U	2.56		1.98		1.9			U	0.924		1.03		1.23			U	0.669		1.08		1.25			U	0.518	J	0.781
	CL5-BZ#121/#95/#88	1210000		1140000		5830000	D	5490000	D	6010000	D		U	648		803		531			U	600		539		526			U	280		300		308			U	166		277		315			U	166		218
	CL4-BZ#74	126000		120000		656000	D	567000	D	604000	D		U	57.5		76.3		50.5			U	54.6		49.6		48.8			U	22.5		27.1		27.6			U	15		25.9		29.8			U	14.5		19.4
	CL6-BZ#155		U		U		U		U		U		U		U		U		U		U		U		U		U		U		U		U		U		U		U		U		U		U		U		U
	CL4-BZ#70	530000		506000		2780000	D	2470000	D	2760000	D		U	302		386		259			U	278		254		254			U	129		147		154			U	83.4		140		163			U	85.9		112
	CL5-BZ#91	204000		204000		1010000	D	911000	D	1020000	D		U	66.6		85		53.1			U	65.6		55.2		53			U	26.9		30.3		29.7			U	16		28.2		30.9			U	15.2		20.9
	CL4-BZ#66	137000		130000		691000	D	619000	D	668000	D		U	64.3		83.8		54.6			U	59.7		52.9		52.4			U	23.7		28.9		29.3			U	16.2		27.5		32.5			U	15.4		21.4
	CL4-BZ#80		U		U		U		U		U		U		U		U		U		U		U		U		U		U		U		U		U		U		U		U		U		U		U		U
	CL4-BZ#55		U		U		U		U		U		U		U		U		U		U		U		U		U		U		U	1.01		1.05			U		U		U	1.02			U		U		U
	CL5-BZ#92	296000		290000		1340000	D	1180000	D	1320000	D		U	57.4		74.8		46.5			U	57.9		47.6		45			U	20.2		25.2		23.9			U	13.3		24.1		26			U	12		17.1
	CL5-BZ#89/#84	446000		439000		2420000	D	1890000	D	2080000	D		U	238		300		194			U	223		195		190			U	95		106		106			U	59.1		100		113			U	56		75.3
	CL5-BZ#101/#90	1820000		1770000		9020000	D	8720000	D	9750000	D		U	355		467		286			U	369		305		285			U	138		164		159			U	82.5		151		167			U	81.8		116
	CL4-BZ#56	93300		87700		522000	D	512000	D	583000	D		U	43.4		55		36.1			U	39.6		35.6		34.2			U	17.7		20.3		20.5			U	11.6		19.2		22.4			U	11.7		15.2
	CL5-BZ#113		U		U		U		U		U		U		U		U		U		U		U		U		U		U		U		U		U		U		U		U		U		U		U		U
	CL5-BZ#99	573000		562000		2970000	D	2750000	D	3030000	D		U	78.6		106		63.2			U	84.4		67.1		62.4			U	27.6		36.3		33.8			U	17.6		32.8		35.5			U	15.7		23.4
	CL6-BZ#150		U		U	9190		8680		9230			U	0.129	J	0.147	J	0.086	J		U	0.15	J	0.126	J	0.109	J		U		U		U		U		U		U		U		U		U		U		U
	CL4-BZ#60	24300	J	21200	J	145000		133000		148000			U	10.1		13.4		8.48			U	9.6		8.47		8.2			U	3.78		4.7		4.38			U	2.47		4.32		4.75			U	2.34		3.23
	CL6-BZ#152		U		U	8860		8040		8530			U	0.187	J	0.269	J	0.151	J		U	0.268	J	0.162	J	0.156	J		U		U	0.162	J		U		U		U	0.072	J	0.121	J		U		U		U
	CL5-BZ#119	20600	J	19900	J	112000		107000		110000			U	2.73		3.48		2.01			U	2.74		1.94		2.1			U	0.767		1.24		1.11			U	0.674		1.1		1.16			U	0.529	J	0.811
	CL5-BZ#83/#125/#112	77200	J	70500	J	425000		390000		432000			U	12.2		16		10			U	12.3		10		9.13			U	4.4		5.8		5.25			U	3.01		5		5.86			U	2.61		3.89
	CL5-BZ#86/#109		U		U	24200		21900		24200			U	0.689	J	1.04	J	0.564	J		U	0.896	J	0.738	J	0.578	J		U	0.392	J	0.468	J	0.428	J		U	0.224	J	0.417	J	0.329	J		U	0.25	J	0.247	J
	CL6-BZ#145		U		U	4110		3750		4020			U		U		U		U		U		U		U		U		U		U		U		U		U		U		U		U		U		U		U
	CL5-BZ#97	547000		532000		2540000	D	2340000	D	2520000	D		U	98.7		131		78			U	101		79.5		73.9			U	32.2		42.9		39.5			U	22.2		40.4		43.4			U	19.1		28.2
	CL6-BZ#148		U		U	4350		3920		4810			U		U		U		U		U		U		U		U		U		U		U		U		U		U		U		U		U		U		U
	CL4-BZ#79		U		U		U		U		U		U		U		U		U		U		U		U		U		U		U		U		U		U		U		U		U		U		U		U
	CL5-BZ#116		U		U		U		U		U		U		U		U		U		U		U		U		U		U		U		U		U		U		U		U		U		U		U		U
	CL6-BZ#154		U		U	76400		71600		78900			U	0.404	J	0.52	J	0.307	J		U	0.62		0.343	J	0.307	J		U	0.216	J	0.343	J	0.206	J		U	0.134	J	0.201	J	0.177	J		U		U	0.133	J
	CL4-BZ#78		U		U		U		U		U		U		U		U		U		U		U		U		U		U		U		U		U		U		U		U		U		U		U		U
	CL5-BZ#87/#111	666000		627000		3180000	D	2870000	D	3150000	D		U	128		171		101			U	130		107		96.4			U	41.9		56.1		52.1			U	28.5		51.8		58.1			U	25.1		37.4
	CL6-BZ#136	158000		163000		755000	D	702000	D	787000	D		U	16.9		22.3		12.9			U	19.8		14.2		13			U	6.25		8.72		7.46			U	3.86		6.99		6.9			U	2.92		4.87
	CL5-BZ#117	43300		44400		294000		274000		290000			U	5.66		7.64		4.39			U	6.07		4.67		4.38			U	1.74		2.55		2.35			U	1.21		1.86		2.17			U	0.762		1.51
	CL5-BZ#115	33400	J	36100	J	216000		198000		253000			U	3.76		5.08		2.97			U	4.76		3.39		3.05			U	1.28		1.52		1.43			U	0.754		1.43		1.43			U	0.633		1.13
	CL5-BZ#85	254000		253000		1250000	D	1140000	D	1190000	D		U	32.3		45		25.5			U	34.9		26.9		24.2			U	10.3		15		12.9			U	7.01		13.2		14.2			U	5.79		8.93
	CL5-BZ#120		U		U		U		U		U		U		U		U		U		U		U		U		U		U		U		U		U		U		U		U		U		U		U		U
	CL5-BZ#110	1700000		1630000		9480000	D	8910000	D	9910000	D		U	317		425		252			U	326		258		241		0.132	J	104		135		128			U	67.2		126		141			U	60.3		93.4
	CL4-BZ#81		U		U		U		U		U		U		U		U		U		U		U		U		U		U		U		U		U		U		U		U		U		U		U		U
	CL6-BZ#151	171000		158000		698000	D	655000	D	743000	D		U	9.89		12.7		7.56			U	12		8.16		7.71			U	4.2		6.09		4.8			U	1.95		3.84		3.75			U	1.42		2.31
	CL6-BZ#135	133000		121000		586000	D	545000	D	627000	D		U	7.4		10		6			U	9.23		6.16		5.76			U	3.02		4.92		3.91			U	1.64		2.92		2.74			U	1.08		1.88
	CL5-BZ#82	175000		173000		716000	D	676000	D	775000	D		U	31.5		42.9		25.6			U	32.8		25.6		24			U	11.6		14.6		13.7			U	6.5		11.8		13.6			U	5.39		8.11
	CL6-BZ#144	69400		63000		328000		315000		340000			U	3.18		4.37		2.54			U	4.22		2.57		2.3			U	1.42		1.97		1.66			U	0.698		1.33		1.13			U	0.399	J	0.858
	CL6-BZ#147/#149	789000		758000		3800000	D	3650000	D	4220000	D		U	39.9		53.9		31.3			U	52.4		32.3		30.3			U	16.3		27.1		21.9			U	8.27		16.3		14.9			U	5.61		9.8
	CL4-BZ#77		U		U		U		U		U		U	0.359	J	0.562		0.357	J		U	0.341	J	0.3	J	0.328	J		U		U	0.15	J		U		U	0.113	J		U	0.281	J		U		U		U
	CL6-BZ#143/#139		U		U	162000		156000		166000			U	1.33		1.84		1.01	J		U	1.78		1.03	J	0.97	J		U	0.584	J	1.05	J	0.953	J		U	0.36	J	0.568	J	0.491	J		U	0.22	J	0.362	J
	CL5-BZ#124	68200		59800		295000		286000		306000			U	3.3		4.58		2.71			U	3.7		2.89		2.57			U	1.18		1.87		1.68			U	0.913		1.35		1.49			U	0.497	J	0.787
	CL6-BZ#140		U		U	29400		28500		30200			U	0.258	J	0.391	J	0.161	J		U	0.329	J		U	0.223	J		U		U	0.22	J		U		U		U		U		U		U		U		U
	CL5-BZ#108		U		U		U		U		U		U		U		U		U		U		U		U		U		U		U		U		U		U		U		U		U		U		U		U
	CL5-BZ#107/#123	102000		95600		495000		479000		512000			U	4.7		6.8		3.79			U	5.54		3.89		3.61			U	1.56		2.66		2.22			U	1.11		1.98		1.97			U	0.65	J	1.1	J
	CL7-BZ#188		U		U	587		508		666			U		U		U		U		U		U		U		U		U		U		U		U		U		U		U		U		U		U		U
	CL6-BZ#134	91200		88400		410000		388000		424000			U	4.25		5.86		3.37			U	5.68		3.5		3.27			U	1.66		2.92		2.34			U	0.914		1.77		1.66			U	0.551	J	1.09
	CL5-BZ#106		U		U	19900		17700		19900			U	0.236	J	0.363	J		U		U	0.28	J	0.263	J		U		U		U	0.184	J		U		U		U		U		U		U		U		U
	CL6-BZ#133		U		U	51500		61900		53500			U	0.251	J	0.436	J	0.343	J		U	0.432	J	0.281	J	0.198	J		U		U	0.318	J	0.264	J		U		U		U		U		U		U		U
	CL6-BZ#142		U		U		U		U		U		U		U		U		U		U		U		U		U		U		U		U		U		U		U		U		U		U		U		U
	CL5-BZ#118	1390000		1310000		6090000	D	5890000	D	6510000	D		U	68.8		103		56.9			U	78.1		57		51.6			U	21.6		36.8		31.7			U	12.7		26.1		27.8			U	8.89		15.4
	CL6-BZ#131	40500		32300	J	213000		205000		219000			U	1.38		1.95		1.12			U	1.93		1.05		0.936			U	0.653		1.09		0.836			U	0.322	J	0.599		0.562			U	0.242	J	0.316	J
	CL7-BZ#184		U		U	582		675		691			U		U		U		U		U		U		U		U		U		U		U		U		U		U		U		U		U		U		U
	CL6-BZ#165		U		U		U		U		U		U		U		U		U		U		U		U		U		U		U		U		U		U		U		U		U		U		U		U
	CL6-BZ#146	148000		135000		646000	D	622000	D	674000	D		U	3.27		4.32		2.46			U	4.58		2.37		2.46			U	1.47		2.87		2.05			U	0.736		1.4		1.23			U	0.367	J	0.764
	CL6-BZ#161		U		U		U		U		U		U		U		U		U		U		U		U		U		U		U		U		U		U		U		U		U		U		U		U
	CL5-BZ#122	19800	J		U	75800		65500		78400			U	0.794		1.21		0.716			U	1.02		0.64		0.683			U	0.416	J	0.608		0.439	J		U	0.226	J	0.45	J	0.394	J		U	0.214	J	0.291	J
	CL6-BZ#168		U		U		U		U		U		U		U		U		U		U		U		U		U		U		U		U		U		U		U		U		U		U		U		U
	CL5-BZ#114	53700		53200		319000		308000		327000			U	2.32		3.05		1.81			U	2.73		1.87		1.79			U	0.993		1.41		1.32			U	0.476	J	0.914		0.912			U	0.38	J	0.6
	CL6-BZ#153	780000		748000		4230000	D	4060000	D	4550000	D		U	19.5		25		14.7			U	26.4		14		13.7			U	8.41		17.6		13.3			U	3.99		8.12		6.84			U	2.67		4.81
	CL6-BZ#132	505000		475000		2270000	D	2200000	D	2510000	D		U	20.1		27.6		15.9			U	26.9		16		15.5			U	8.39		14.5		11.7			U	4.58		8.6		7.95			U	2.73		4.87
	CL7-BZ#179	24500	J	24900	J	99800		96600		104000			U	0.558		0.559		0.338	J		U	0.763		0.287	J	0.357	J		U	0.284	J	0.659		0.472	J		U	0.182	J	0.296	J	0.136	J		U		U	0.123	J
	CL6-BZ#141	229000		216000		983000	D	920000	D	1010000	D		U	5.36		6.64		4.1			U	7.29		3.97		3.87			U	2.31		4.52		3.47			U	1.2		2.17		1.93			U	0.737		1.14
	CL7-BZ#176		U		U	56800		54100		58200			U	0.293	J	0.224	J	0.163	J		U	0.388	J		U	0.139	J		U		U	0.342	J	0.32	J		U		U		U		U		U		U		U
	CL5-BZ#105	474000		456000		2000000	D	1880000	D	2050000	D		U	21.6		32.5		17.3			U	25.4		17.3		15.6			U	6.57		12.1		10.1			U	4.02		8.05		8.56			U	2.74		4.82
	CL6-BZ#137	112000		100000		465000	D	438000	D	489000	D		U	2.1		2.53		1.62			U	2.93		1.64		1.37			U	0.873		2.11		1.58			U	0.498	J	0.95		0.739			U	0.269	J	0.439	J
	CL5-BZ#127		U		U		U		U		U		U		U		U		U		U		U		U		U		U		U		U		U		U		U		U		U		U		U		U
	CL7-BZ#186		U		U	452		454		343	J		U		U		U		U		U		U		U		U		U		U		U		U		U		U		U		U		U		U		U
	CL6-BZ#130/#164	188000		174000		762000	D	691000	D	760000	D		U	3.9		5.01		2.97			U	5.2		2.86		2.85			U	1.66		3.61		2.74			U	0.98	J	1.74		1.48			U	0.584	J	0.876	J
	CL7-BZ#178		U		U	47300		46600		49300			U	0.192	J	0.241	J		U		U	0.272	J		U		U		U		U	0.304	J		U		U		U		U		U		U		U		U
	CL6-BZ#138	1020000		996000		5440000	D	5210000	D	5800000	D		U	19.9		25.7		15.2			U	28.2		13.9		13.2			U	8.25		19.3		14.5			U	4.39		8.46		6.54			U	2.27		4.26
	CL6-BZ#163/#160	199000		191000		836000	D	1040000	D	882000	D		U	4.7		6.12		3.2			U	6.29		3.15		3.09			U	1.76		4.34		2.78			U	0.821	J	1.77		1.35			U	0.472	J	0.738	J
	CL6-BZ#129/#158	275000		299000		1320000	D	1150000	D	1380000	D		U	5.81		7.45		4.61			U	8.05		4.06		4.05			U	2.51		5.81		4.21			U	1.24		2.29		2.1			U	0.683	J	1.06	J
	CL7-BZ#182/#175		U		U	25200		23000		25200			U		U		U		U		U		U		U		U		U		U		U		U		U		U		U		U		U		U		U
	CL7-BZ#187	56000		47400		234000		224000		240000			U	0.639		0.617		0.342	J		U	1		0.387	J	0.443	J		U	0.346	J	0.981		0.666			U	0.161	J	0.208	J	0.266	J		U		U	0.177	J
	CL7-BZ#183	46400		42200		202000		193000		206000			U	0.53	J	0.617		0.384	J		U	0.794		0.267	J	0.366	J		U	0.277	J	0.789		0.628			U	0.138	J	0.268	J		U		U		U		U
	CL6-BZ#166		U		U	35000		32400		35300			U	0.194	J	0.198	J	0.126	J		U	0.208	J	0.119	J	0.13	J		U		U	0.188	J		U		U		U	0.087	J		U		U		U		U
	CL6-BZ#159		U		U		U		U		U		U		U		U		U		U		U		U		U		U		U		U		U		U		U		U		U		U		U		U
	CL5-BZ#126		U		U		U		U		U		U		U		U		U		U		U		U		U		U		U		U		U		U		U		U		U		U		U		U
	CL7-BZ#185		U		U	20700		19200		20800			U		U		U		U		U		U		U		U		U		U		U		U		U		U		U		U		U		U		U
	CL6-BZ#162		U		U	17900		16200		18300			U		U		U		U		U		U		U		U		U		U		U		U		U		U		U		U		U		U		U
	CL7-BZ#174	77100		67100		386000		367000		396000			U	0.884		0.95		0.604			U	1.44		0.459	J	0.644			U	0.667		1.31		1.01			U	0.227	J	0.527	J	0.361	J		U		U	0.173	J
	CL6-BZ#128	295000		273000		1280000	D	1110000	D	1200000	D		U	5.11		6.32		3.54			U	6.88		3.17		3.13			U	2.2		5.37		4			U	1.22		2.13		1.62			U	0.593		1.07
	CL8-BZ#202		U		U	2200		2220		2240			U		U		U		U		U		U		U		U		U		U		U		U		U		U		U		U		U		U		U
	CL6-BZ#167	52300		50200		226000		218000		235000			U	0.499	J	0.602		0.319	J		U	0.679		0.281	J	0.302	J		U	0.243	J	0.534	J	0.413	J		U	0.148	J	0.24	J	0.17	J		U		U	0.11	J
	CL7-BZ#181		U		U	13600		12900		13800			U		U		U		U		U		U		U		U		U		U		U		U		U		U		U		U		U		U		U
	CL7-BZ#177	45400		41600		193000		184000		198000			U	0.528	J	0.479	J	0.367	J		U	0.873		0.238	J	0.409	J		U	0.38	J	0.898		0.689			U	0.183	J	0.25	J	0.143	J		U		U	0.202	J
	CL8-BZ#204/#200		U		U	2240		2130		2410			U		U		U		U		U		U		U		U		U		U		U		U		U		U		U		U		U		U		U
	CL7-BZ#171	37700	J	34200	J	142000		137000		148000			U	0.444	J	0.441	J	0.29	J		U	0.687		0.3	J	0.279	J		U		U	0.653		0.446	J		U	0.21	J	0.234	J		U		U		U		U
	CL7-BZ#173		U		U	13000		12900		13700			U		U		U		U		U		U		U		U		U		U		U		U		U		U		U		U		U		U		U
	CL8-BZ#197		U		U	975		773		1130			U		U		U		U		U		U		U		U		U		U		U		U		U		U		U		U		U		U		U
	CL7-BZ#172		U	21300	J	52900		50000		53800			U	0.168	J		U		U		U	0.23	J		U		U		U		U	0.258	J		U		U		U		U		U		U		U		U
	CL7-BZ#192		U		U		U		U		U		U		U		U		U		U		U		U		U		U		U		U		U		U		U		U		U		U		U		U
	CL6-BZ#156	178000		179000		793000	D	658000	D	687000	D		U	1.79		1.93		1.17			U	2.26		0.979		1.12			U	0.78		2.14		1.53			U	0.409	J	0.744		0.512	J		U	0.112	J	0.384	J
	CL6-BZ#157	51200		46200		212000		202000		220000			U	0.558		0.532	J	0.414	J		U	0.692		0.256	J	0.316	J		U	0.28	J	0.69		0.447	J		U	0.201	J	0.257	J	0.153	J		U		U	0.156	J
	CL7-BZ#180	139000		156000		584000	D	570000	D	649000	D		U	1.52		1.26		0.844			U	1.79		0.547	J	0.834			U	0.676		2.09		1.54			U	0.304	J	0.61		0.338	J		U	0.211	J	0.274	J
	CL7-BZ#193		U		U	21700		16200		19700			U		U		U		U		U		U		U		U		U		U		U		U		U		U		U		U		U		U		U
	CL8-BZ#199		U		U	2360		2480		2580			U		U		U		U		U		U		U		U		U		U		U		U		U		U		U		U		U		U		U
	CL7-BZ#191		U		U	14600		13700		14600			U		U		U		U		U		U		U		U		U		U		U		U		U		U		U		U		U		U		U
	CL8-BZ#198		U		U	981		818		736			U		U		U		U		U		U		U		U		U		U		U		U		U		U		U		U		U		U		U
	CL8-BZ#201		U		U	11600		10700		11600			U		U		U		U		U		U		U		U		U		U		U		U		U		U		U		U		U		U		U
	CL7-BZ#170	123000		131000		450000	D	374000	D	426000	D		U	1.1		0.998		0.702			U	1.36		0.386	J	0.613			U	0.499	J	1.5		1.14			U	0.221	J	0.399	J	0.296	J		U		U	0.197	J
	CL7-BZ#190	21100	J	24700	J	72100		68500		74600			U	0.179	J	0.262	J		U		U	0.239	J		U		U		U		U	0.221	J		U		U		U		U		U		U		U		U
	CL8-BZ#196		U		U	9850		9510		9690			U		U		U		U		U		U		U		U		U		U		U		U		U		U		U		U		U		U		U
	CL8-BZ#203		U		U	10900		10400		11200			U		U		U		U		U		U		U		U		U		U		U		U		U		U		U		U		U		U		U
	CL6-BZ#169		U		U		U		U		U		U		U		U		U		U		U		U		U		U		U		U		U		U		U		U		U		U		U		U
	CL9-BZ#208		U		U	394	J	366	J	317	J		U		U		U		U		U		U		U		U		U		U		U		U		U		U		U		U		U		U		U
	CL9-BZ#207		U		U		U	326	J		U		U		U		U		U		U		U		U		U		U		U		U		U		U		U		U		U		U		U		U
	CL7-BZ#189		U		U	18300		16900		17600			U		U		U		U		U		U		U		U		U		U		U		U		U		U		U		U		U		U		U
	CL8-BZ#195		U		U	8000		7400		8100			U		U		U		U		U		U		U		U		U		U		U		U		U		U		U		U		U		U		U
	CL8-BZ#194		U		U	13200		12200		13200			U		U		U		U		U		U		U		U		U		U		U		U		U		U		U		U		U		U		U
	CL8-BZ#205		U		U	902		750		964			U		U		U		U		U		U		U		U		U		U		U		U		U		U		U		U		U		U		U
	CL9-BZ#206		U		U	1190		912		1180			U		U		U		U		U		U		U		U		U		U		U		U		U		U		U		U		U		U		U
	CL10-BZ#209		NA		NA		U		U		U		U		U		U		U		U		U		U		U		U		U		U		U		U		U		U		U		U		U		U
	Surrogates (% Recovery)
	CL3-BZ#19-C13		NA		NA	83		80		83		79		79		80		71		62		85		96		91		92		89		78		88		90		67		81		80		90		79		83
	CL8-BZ#202-C13		NA		NA	78		75		77		79		79		81		77		68		86		87		86		93		96		89		94		95		75		89		88		95		85		87
[truncated: 76 more columns]

## Sheet: Laboratory Method Blank 680
	Description	Paint Chips Lab Blank		Day-0 and Day-3 Lab Blank		Day-7 Lab Blank		Day-14 Lab Blank		Day-21 Lab Blank		Day-28 Lab Blank		Day-35 Lab Blank		Day-42 Lab Blank		Day-49 Lab Blank		Day-56 Lab Blank		Day-63 Lab Blank		Day-90 Lab Blank		Day-120 Lab Blank		Day-150 Lab Blank		Day-180 Lab Blank
	Sample ID	Laboratory Method Bl		Laboratory Method Bl		Laboratory Method Bl		Laboratory Method Bl		Laboratory Method Bl		Laboratory Method Bl		Laboratory Method Bl		Laboratory Method Bl		Laboratory Method Bl		Laboratory Method Bl		Laboratory Method Bl		Laboratory Method Bl		Laboratory Method Bl		Laboratory Method Bl		Laboratory Method Bl
	Matrix	SOLID		WATER		WATER		WATER		WATER		WATER		WATER		WATER		WATER		WATER		WATER		WATER		WATER		WATER		WATER
	Sample Size(wet)	0.1169	g	900	ml	900	ml	900	ml	900	ml	900	ml	900	ml	900	ml	900	ml	900	ml	900	ml	900	ml	900	ml	900	ml	900	ml
	Units	ug/kg		ng/l		ng/l		ng/l		ng/l		ng/l		ng/l		ng/l		ng/l		ng/l		ng/l		ng/l		ng/l		ng/l		ng/l
	Single Congener Reporting Limit	17.1		0.556		0.556		0.556		0.556		0.556		0.556		0.556		0.556		0.556		0.556		0.556		0.556		0.556		0.556
	Analytes	Result		Result		Result		Result		Result		Result		Result		Result		Result		Result		Result		Result		Result		Result		Result
	CL1-BZ#1		U		U		U		U		U		U		U		U		U		U		U		U		U		U		U
	CL1-BZ#2		U		U		U		U		U		U		U		U		U		U		U		U		U		U		U
	CL1-BZ#3		U		U		U		U		U		U		U		U		U		U		U		U		U		U		U
	CL2-BZ#4/#10		U		U		U		U		U		U		U		U		U		U		U		U		U		U		U
	CL2-BZ#9		U		U		U		U		U		U		U		U		U		U		U		U		U		U		U
	CL2-BZ#7		U		U		U		U		U		U		U		U		U		U		U		U		U		U		U
	CL2-BZ#6		U		U		U		U		U		U		U		U		U		U		U		U		U		U		U
	CL2-BZ#5		U		U		U		U		U		U		U		U		U		U		U		U		U		U		U
	CL2-BZ#8		U		U		U		U		U		U		U		U		U		U		U		U		U		U		U
	CL3-BZ#19		U		U		U		U		U		U		U		U		U		U		U		U		U		U		U
	CL2-BZ#14		U		U		U		U		U		U		U		U		U		U		U		U		U		U		U
	CL3-BZ#30		U		U		U		U		U		U		U		U		U		U		U		U		U		U		U
	CL3-BZ#18		U		U		U		U		U		U		U		U		U		U		U		U		U		U		U
	CL2-BZ#11		U		U		U		U		U		U		U		U		U		U		U		U		U		U		U
	CL3-BZ#17		U		U		U		U		U		U		U		U		U		U		U		U		U		U		U
	CL2-BZ#12		U		U		U		U		U		U		U		U		U		U		U		U		U		U		U
	CL3-BZ#27		U		U		U		U		U		U		U		U		U		U		U		U		U		U		U
	CL2-BZ#13		U		U		U		U		U		U		U		U		U		U		U		U		U		U		U
	CL3-BZ#24		U		U		U		U		U		U		U		U		U		U		U		U		U		U		U
	CL3-BZ#16		U		U		U		U		U		U		U		U		U		U		U		U		U		U		U
	CL3-BZ#32		U		U		U		U		U		U		U		U		U		U		U		U		U		U		U
	CL2-BZ#15		U		U		U		U		U		U		U		U		U		U		U		U		U		U		U
	CL3-BZ#34		U		U		U		U		U		U		U		U		U		U		U		U		U		U		U
	CL3-BZ#23		U		U		U		U		U		U		U		U		U		U		U		U		U		U		U
	CL4-BZ#54		U		U		U		U		U		U		U		U		U		U		U		U		U		U		U
	CL3-BZ#29		U		U		U		U		U		U		U		U		U		U		U		U		U		U		U
	CL4-BZ#50		U		U		U		U		U		U		U		U		U		U		U		U		U		U		U
	CL3-BZ#26		U		U		U		U		U		U		U		U		U		U		U		U		U		U		U
	CL3-BZ#25		U		U		U		U		U		U		U		U		U		U		U		U		U		U		U
	CL4-BZ#53		U		U		U		U		U		U		U		U		U		U		U		U		U		U		U
	CL3-BZ#-31		U		U		U		U		U		U		U		U		U		U		U		U		U		U		U
	CL3-BZ#28		U		U		U		U		U		U		U		U		U		U		U		U		U		U		U
	CL3-BZ#33		U		U		U		U		U		U		U		U		U		U		U		U		U		U		U
	CL4-BZ#51		U		U		U		U		U		U		U		U		U		U		U		U		U		U		U
	CL3-BZ#21/#20		U		U		U		U		U		U		U		U		U		U		U		U		U		U		U
	CL4-BZ#45		U		U		U		U		U		U		U		U		U		U		U		U		U		U		U
	CL3-BZ#22		U		U		U		U		U		U		U		U		U		U		U		U		U		U		U
	CL4-BZ#73/#46		U		U		U		U		U		U		U		U		U		U		U		U		U		U		U
	CL4-BZ#69		U		U		U		U		U		U		U		U		U		U		U		U		U		U		U
	CL4-BZ#43		U		U		U		U		U		U		U		U		U		U		U		U		U		U		U
	CL3-BZ#36		U		U		U		U		U		U		U		U		U		U		U		U		U		U		U
	CL4-BZ#52		U		U		U		U		U		U		U		U		U		U		U		U		U		U		U
	CL4-BZ#48		U		U		U		U		U		U		U		U		U		U		U		U		U		U		U
	CL4-BZ#49		U		U		U		U		U		U		U		U		U		U		U		U		U		U		U
	CL5-BZ#104		U		U		U		U		U		U		U		U		U		U		U		U		U		U		U
	CL4-BZ#47		U		U		U		U		U		U		U		U		U		U		U		U		U		U		U
	CL4-BZ#65/#75/#62		U		U		U		U		U		U		U		U		U		U		U		U		U		U		U
	CL3-BZ#39		U		U		U		U		U		U		U		U		U		U		U		U		U		U		U
	CL3-BZ#38		U		U		U		U		U		U		U		U		U		U		U		U		U		U		U
	CL4-BZ#44		U		U		U		U		U		U		U		U		U		U		U		U		U		U		U
	CL4-BZ#59		U		U		U		U		U		U		U		U		U		U		U		U		U		U		U
	CL4-BZ#42		U		U		U		U		U		U		U		U		U		U		U		U		U		U		U
	CL4-BZ#71		U		U		U		U		U		U		U		U		U		U		U		U		U		U		U
	CL3-BZ#35		U		U		U		U		U		U		U		U		U		U		U		U		U		U		U
	CL4-BZ#41		U		U		U		U		U		U		U		U		U		U		U		U		U		U		U
	CL4-BZ#72		U		U		U		U		U		U		U		U		U		U		U		U		U		U		U
	CL5-BZ#96		U		U		U		U		U		U		U		U		U		U		U		U		U		U		U
	CL5-BZ#103		U		U		U		U		U		U		U		U		U		U		U		U		U		U		U
	CL4-BZ#68/#64		U		U		U		U		U		U		U		U		U		U		U		U		U		U		U
	CL4-BZ#40		U		U		U		U		U		U		U		U		U		U		U		U		U		U		U
	CL3-BZ#37		U		U		U		U		U		U		U		U		U		U		U		U		U		U		U
	CL5-BZ#100		U		U		U		U		U		U		U		U		U		U		U		U		U		U		U
	CL5-BZ#94		U		U		U		U		U		U		U		U		U		U		U		U		U		U		U
	CL4-BZ#57		U		U		U		U		U		U		U		U		U		U		U		U		U		U		U
	CL4-BZ#67/#58		U		U		U		U		U		U		U		U		U		U		U		U		U		U		U
	CL5-BZ#102		U		U		U		U		U		U		U		U		U		U		U		U		U		U		U
	CL4-BZ#61		U		U		U		U		U		U		U		U		U		U		U		U		U		U		U
	CL5-BZ#98		U		U		U		U		U		U		U		U		U		U		U		U		U		U		U
	CL4-BZ#76		U		U		U		U		U		U		U		U		U		U		U		U		U		U		U
	CL5-BZ#93		U		U		U		U		U		U		U		U		U		U		U		U		U		U		U
	CL4-BZ#63		U		U		U		U		U		U		U		U		U		U		U		U		U		U		U
	CL5-BZ#121/#95/#88		U		U		U		U		U		U		U		U		U		U		U		U		U		U		U
	CL4-BZ#74		U		U		U		U		U		U		U		U		U		U		U		U		U		U		U
	CL6-BZ#155		U		U		U		U		U		U		U		U		U		U		U		U		U		U		U
	CL4-BZ#70		U		U		U		U		U		U		U		U	0.109	J		U		U		U		U		U		U
	CL5-BZ#91		U		U		U		U		U		U		U		U		U		U		U		U		U		U		U
	CL4-BZ#66		U		U		U		U		U		U		U		U	0.159	J		U		U		U		U		U		U
	CL4-BZ#80		U		U		U		U		U		U		U		U		U		U		U		U		U		U		U
	CL4-BZ#55		U		U		U		U		U		U		U		U		U		U		U		U		U		U		U
	CL5-BZ#92		U		U		U		U		U		U		U		U		U		U		U		U		U		U		U
	CL5-BZ#89/#84		U		U		U		U		U		U		U		U		U		U		U		U	0.25	J		U		U
	CL5-BZ#101/#90		U		U		U		U		U		U		U		U		U		U		U		U		U		U		U
	CL4-BZ#56		U		U		U		U		U		U		U		U		U		U		U		U		U		U		U
	CL5-BZ#113		U		U		U		U		U		U		U		U		U		U		U		U		U		U		U
	CL5-BZ#99		U		U		U		U		U		U		U		U		U		U		U		U		U		U		U
	CL6-BZ#150		U		U		U		U		U		U		U		U		U		U		U		U		U		U		U
	CL4-BZ#60		U		U		U		U		U		U		U		U		U		U		U		U		U		U		U
	CL6-BZ#152		U		U		U		U		U		U		U		U		U		U		U		U		U		U		U
	CL5-BZ#119		U		U		U		U		U		U		U		U		U		U		U		U		U		U		U
	CL5-BZ#83/#125/#112		U		U		U		U		U		U		U		U		U		U		U		U		U		U		U
	CL5-BZ#86/#109		U		U		U		U		U		U		U		U		U		U		U		U		U		U		U
	CL6-BZ#145		U		U		U		U		U		U		U		U		U		U		U		U		U		U		U
	CL5-BZ#97		U		U		U		U		U		U		U		U		U		U		U		U		U		U		U
	CL6-BZ#148		U		U		U		U		U		U		U		U		U		U		U		U		U		U		U
	CL4-BZ#79		U		U		U		U		U		U		U		U		U		U		U		U		U		U		U
	CL5-BZ#116		U		U		U		U		U		U		U		U		U		U		U		U		U		U		U
	CL6-BZ#154		U		U		U		U		U		U		U		U		U		U		U		U		U		U		U
	CL4-BZ#78		U		U		U		U		U		U		U		U		U		U		U		U		U		U		U
	CL5-BZ#87/#111		U		U		U		U		U		U		U		U		U		U		U		U		U		U		U
	CL6-BZ#136		U		U		U		U		U		U		U		U		U		U		U		U		U		U		U
	CL5-BZ#117		U		U		U		U		U		U		U		U		U		U		U		U		U		U		U
	CL5-BZ#115		U		U		U		U		U		U		U		U		U		U		U		U		U		U		U
	CL5-BZ#85		U		U		U		U		U		U		U		U		U		U		U		U		U		U		U
	CL5-BZ#120		U		U		U		U		U		U		U		U		U		U		U		U		U		U		U
	CL5-BZ#110		U		U		U		U		U		U		U		U		U		U		U		U		U		U		U
	CL4-BZ#81		U		U		U		U		U		U		U		U		U		U		U		U		U		U		U
	CL6-BZ#151		U		U		U		U		U		U		U		U		U		U		U		U		U		U		U
	CL6-BZ#135		U		U		U		U		U		U		U		U		U		U		U		U		U		U		U
	CL5-BZ#82		U		U		U		U		U		U		U		U		U		U		U		U		U		U		U
	CL6-BZ#144		U		U		U		U		U		U		U		U		U		U		U		U		U		U		U
	CL6-BZ#147/#149		U		U		U		U		U		U		U		U		U		U		U		U		U		U		U
	CL4-BZ#77		U		U		U		U		U		U		U		U		U		U		U		U		U		U		U
	CL6-BZ#143/#139		U		U		U		U		U		U		U		U		U		U		U		U		U		U		U
	CL5-BZ#124		U		U		U		U		U		U		U		U		U		U		U		U		U		U		U
	CL6-BZ#140		U		U		U		U		U		U		U		U		U		U		U		U		U		U		U
	CL5-BZ#108		U		U		U		U		U		U		U		U		U		U		U		U		U		U		U
	CL5-BZ#107/#123		U		U		U		U		U		U		U		U		U		U		U		U		U		U		U
	CL7-BZ#188		U		U		U		U		U		U		U		U		U		U		U		U		U		U		U
	CL6-BZ#134		U		U		U		U		U		U		U		U		U		U		U		U		U		U		U
	CL5-BZ#106		U		U		U		U		U		U		U		U		U		U		U		U		U		U		U
	CL6-BZ#133		U		U		U		U		U		U		U		U		U		U		U		U		U		U		U
	CL6-BZ#142		U		U		U		U		U		U		U		U		U		U		U		U		U		U		U
	CL5-BZ#118		U		U		U		U		U		U		U		U		U		U		U		U		U		U		U
	CL6-BZ#131		U		U		U		U		U		U		U		U		U		U		U		U		U		U		U
	CL7-BZ#184		U		U		U		U		U		U		U		U		U		U		U		U		U		U		U
	CL6-BZ#165		U		U		U		U		U		U		U		U		U		U		U		U		U		U		U
	CL6-BZ#146		U		U		U		U		U		U		U		U		U		U		U		U		U		U		U
	CL6-BZ#161		U		U		U		U		U		U		U		U		U		U		U		U		U		U		U
	CL5-BZ#122		U		U		U		U		U		U		U		U		U		U		U		U		U		U		U
	CL6-BZ#168		U		U		U		U		U		U		U		U		U		U		U		U		U		U		U
	CL5-BZ#114		U		U		U		U		U		U		U		U		U		U		U		U		U		U		U
	CL6-BZ#153		U		U		U		U		U		U		U		U		U		U		U		U		U		U		U
	CL6-BZ#132		U		U		U		U		U		U		U		U		U		U		U		U		U		U		U
	CL7-BZ#179		U		U		U		U		U		U		U		U		U		U		U		U		U		U		U
	CL6-BZ#141		U		U		U		U		U		U		U		U		U		U		U		U		U		U		U
	CL7-BZ#176		U		U		U		U		U		U		U		U		U		U		U		U		U		U		U
	CL5-BZ#105		U		U		U		U		U		U		U		U		U		U		U		U		U		U		U
	CL6-BZ#137		U		U		U		U		U		U		U		U		U		U		U		U		U		U		U
	CL5-BZ#127		U		U		U		U		U		U		U		U		U		U		U		U		U		U		U
	CL7-BZ#186		U		U		U		U		U		U		U		U		U		U		U		U		U		U		U
	CL6-BZ#130/#164		U		U		U		U		U		U		U		U		U		U		U		U		U		U		U
	CL7-BZ#178		U		U		U		U		U		U		U		U		U		U		U		U		U		U		U
	CL6-BZ#138		U		U		U		U		U		U		U		U		U		U		U		U		U		U		U
	CL6-BZ#163/#160		U		U		U		U		U		U		U		U		U		U		U		U		U		U		U
	CL6-BZ#129/#158		U		U		U		U		U		U		U		U		U		U		U		U		U		U		U
	CL7-BZ#182/#175		U		U		U		U		U		U		U		U		U		U		U		U		U		U		U
	CL7-BZ#187		U		U		U		U		U		U		U		U		U		U		U		U		U		U		U
	CL7-BZ#183		U		U		U		U		U		U		U		U		U		U		U		U		U		U		U
	CL6-BZ#166		U		U		U		U		U		U		U		U		U		U		U		U		U		U		U
	CL6-BZ#159		U		U		U		U		U		U		U		U		U		U		U		U		U		U		U
	CL5-BZ#126		U		U		U		U		U		U		U		U		U		U		U		U		U		U		U
	CL7-BZ#185		U		U		U		U		U		U		U		U		U		U		U		U		U		U		U
	CL6-BZ#162		U		U		U		U		U		U		U		U		U		U		U		U		U		U		U
	CL7-BZ#174		U		U		U		U		U		U		U		U		U		U		U		U		U		U		U
	CL6-BZ#128		U		U		U		U		U		U		U		U		U		U		U		U		U		U		U
	CL8-BZ#202		U		U		U		U		U		U		U		U		U		U		U		U		U		U		U
	CL6-BZ#167		U		U		U		U		U		U		U		U		U		U		U		U		U		U		U
	CL7-BZ#181		U		U		U		U		U		U		U		U		U		U		U		U		U		U		U
	CL7-BZ#177		U		U		U		U		U		U		U		U		U		U		U		U		U		U		U
	CL8-BZ#204/#200		U		U		U		U		U		U		U		U		U		U		U		U		U		U		U
	CL7-BZ#171		U		U		U		U		U		U		U		U		U		U		U		U		U		U		U
	CL7-BZ#173		U		U		U		U		U		U		U		U		U		U		U		U		U		U		U
	CL8-BZ#197		U		U		U		U		U		U		U		U		U		U		U		U		U		U		U
	CL7-BZ#172		U		U		U		U		U		U		U		U		U		U		U		U		U		U		U
	CL7-BZ#192		U		U		U		U		U		U		U		U		U		U		U		U		U		U		U
	CL6-BZ#156		U		U		U		U		U		U		U		U		U		U		U		U		U		U		U
	CL6-BZ#157		U		U		U		U		U		U		U		U		U		U		U		U		U		U		U
	CL7-BZ#180		U		U		U		U		U		U		U		U		U		U		U		U		U		U		U
	CL7-BZ#193		U		U		U		U		U		U		U		U		U		U		U		U		U		U		U
	CL8-BZ#199		U		U		U		U		U		U		U		U		U		U		U		U		U		U		U
	CL7-BZ#191		U		U		U		U		U		U		U		U		U		U		U		U		U		U		U
	CL8-BZ#198		U		U		U		U		U		U		U		U		U		U		U		U		U		U		U
	CL8-BZ#201		U		U		U		U		U		U		U		U		U		U		U		U		U		U		U
	CL7-BZ#170		U		U		U		U		U		U		U		U		U		U		U		U		U		U		U
	CL7-BZ#190		U		U		U		U		U		U		U		U		U		U		U		U		U		U		U
	CL8-BZ#196		U		U		U		U		U		U		U		U		U		U		U		U		U		U		U
	CL8-BZ#203		U		U		U		U		U		U		U		U		U		U		U		U		U		U		U
	CL6-BZ#169		U		U		U		U		U		U		U		U		U		U		U		U		U		U		U
	CL9-BZ#208		U		U		U		U		U		U		U		U		U		U		U		U		U		U		U
	CL9-BZ#207		U		U		U		U		U		U		U		U		U		U		U		U		U		U		U
	CL7-BZ#189		U		U		U		U		U		U		U		U		U		U		U		U		U		U		U
	CL8-BZ#195		U		U		U		U		U		U		U		U		U		U		U		U		U		U		U
	CL8-BZ#194		U		U		U		U		U		U		U		U		U		U		U		U		U		U		U
	CL8-BZ#205		U		U		U		U		U		U		U		U		U		U		U		U		U		U		U
	CL9-BZ#206		U		U		U		U		U		U		U		U		U		U		U		U		U		U		U
	CL10-BZ#209		U		U		U		U		U		U		U		U		U		U		U		U		U		U		U
	Surrogates (% Recovery)
	CL3-BZ#19-C13	77		89		82		90		86		88		86		88		84		80		83		86		83		78		71
	CL8-BZ#202-C13	92		93		94		97		92		96		95		95		95		89		90		92		95		89		88

## Sheet: Laboratory LCS-LCSD 680
	Description	Paint Chips LCS							Paint Chips LCSD										Day-0 and Day-3 LCS							Day-0 and Day-3 LCSD										Day-7 LCS							Day-7 LCSD
	Client ID	Laboratory Control S							LCS Duplicate										Laboratory Control S							LCS Duplicate										Laboratory Control S							LCS Duplicate
	Matrix	SOLID							SOLID										WATER							WATER										WATER							WATER
	Sample Size(wet)	0.1169	g						0.1169	g									900	ml						900	ml									900	ml						900	ml
	Units	%							%										%							%										%							%
	Reporting Limit	17.1							17.1										0.556							0.556										0.556							0.556
	Analytes	Result		% REC	Spike Conc.	Lower Limit	Upper Limit		Result		% REC	Spike Conc.	Lower Limit	Upper Limit		RPD	RPD Limit		Result		% REC	Spike Conc.	Lower Limit	Upper Limit		Result		% REC	Spike Conc.	Lower Limit	Upper Limit		RPD	RPD Limit		Result		% REC	Spike Conc.	Lower Limit	Upper Limit		Result		% REC	Spike Conc.	Lower Limit	Upper Limit
	CL1-BZ#1	658		77	855	40	140		634		74	855	40	140		4	30		93.6		84	111	40	140		88.2		79	111	40	140		6	30		102		91	111	40	140		91.1		82	111	40	140
	CL1-BZ#2	668		78	855	40	140		610		71	855	40	140		9	30		91.2		82	111	40	140		87		78	111	40	140		5	30		99.8		90	111	40	140		88.4		80	111	40	140
	CL1-BZ#3	648		76	855	40	140		602		70	855	40	140		8	30		90.9		82	111	40	140		87.6		79	111	40	140		4	30		100		90	111	40	140		88.6		80	111	40	140
	CL2-BZ#4/#10	1350		79	1710	40	140		1270		74	1710	40	140		7	30		190		86	222	40	140		180		81	222	40	140		6	30		203		91	222	40	140		182		82	222	40	140
	CL2-BZ#9	693		81	855	40	140		618		72	855	40	140		12	30		98		88	111	40	140		93.4		84	111	40	140		5	30		123		111	111	40	140		106		95	111	40	140
	CL2-BZ#7	687		80	855	40	140		616		72	855	40	140		11	30		94.5		85	111	40	140		89.7		81	111	40	140		5	30		103		92	111	40	140		91.3		82	111	40	140
	CL2-BZ#6	687		80	855	40	140		609		71	855	40	140		12	30		94.7		85	111	40	140		89.8		81	111	40	140		5	30		102		92	111	40	140		92.2		83	111	40	140
	CL2-BZ#5	649		76	855	40	140		606		71	855	40	140		7	30		92.7		83	111	40	140		88		79	111	40	140		5	30		99.6		90	111	40	140		88.4		80	111	40	140
	CL2-BZ#8	646		76	855	40	140		615		72	855	40	140		5	30		93.6		84	111	40	140		89.6		81	111	40	140		4	30		101		91	111	40	140		89.6		81	111	40	140
	CL3-BZ#19	649		76	855	40	140		630		74	855	40	140		3	30		94.5		85	111	40	140		89.8		81	111	40	140		5	30		101		91	111	40	140		88.5		80	111	40	140
	CL2-BZ#14	628		73	855	40	140		598		70	855	40	140		4	30		92.7		83	111	40	140		90.2		81	111	40	140		2	30		103		93	111	40	140		90.6		82	111	40	140
	CL3-BZ#30	640		75	855	40	140		612		71	855	40	140		5	30		93.4		84	111	40	140		89.4		80	111	40	140		5	30		102		91	111	40	140		90.5		81	111	40	140
	CL3-BZ#18	714		83	855	40	140		613		72	855	40	140		14	30		94		85	111	40	140		89.6		81	111	40	140		5	30		100		90	111	40	140		88.7		80	111	40	140
	CL2-BZ#11	701		82	855	40	140		604		70	855	40	140		16	30		92.7		83	111	40	140		88.7		80	111	40	140		4	30		100		90	111	40	140		88.4		80	111	40	140
	CL3-BZ#17	694		81	855	40	140		626		73	855	40	140		10	30		96.3		87	111	40	140		91.4		82	111	40	140		6	30		101		91	111	40	140		90		81	111	40	140
	CL2-BZ#12	656		77	855	40	140		595		70	855	40	140		10	30		92		83	111	40	140		89.6		80	111	40	140		4	30		106		95	111	40	140		93.4		84	111	40	140
	CL3-BZ#27	665		78	855	40	140		620		72	855	40	140		8	30		97.2		87	111	40	140		93		84	111	40	140		4	30		104		94	111	40	140		91.8		83	111	40	140
	CL2-BZ#13	677		79	855	40	140		611		71	855	40	140		11	30		91.6		82	111	40	140		88.7		80	111	40	140		2	30		100		90	111	40	140		88.3		80	111	40	140
	CL3-BZ#24	693		81	855	40	140		628		73	855	40	140		10	30		95.6		86	111	40	140		92		83	111	40	140		4	30		102		92	111	40	140		90.9		82	111	40	140
	CL3-BZ#16	751		88	855	40	140		613		72	855	40	140		20	30		95.8		86	111	40	140		90.4		81	111	40	140		6	30		102		91	111	40	140		89		80	111	40	140
	CL3-BZ#32	748		88	855	40	140		636		74	855	40	140		17	30		95.2		86	111	40	140		90.3		81	111	40	140		6	30		100		90	111	40	140		89.2		80	111	40	140
	CL2-BZ#15	668		78	855	40	140		642		75	855	40	140		4	30		87.5		79	111	40	140		85.9		77	111	40	140		3	30		95.6		86	111	40	140		84.7		76	111	40	140
	CL3-BZ#34	720		84	855	40	140		628		73	855	40	140		14	30		96.6		87	111	40	140		90.8		82	111	40	140		6	30		102		92	111	40	140		91		82	111	40	140
	CL3-BZ#23	701		82	855	40	140		615		72	855	40	140		13	30		96.8		87	111	40	140		92.6		83	111	40	140		5	30		102		92	111	40	140		91.1		82	111	40	140
	CL4-BZ#54	716		84	855	40	140		670		78	855	40	140		7	30		97.4		88	111	40	140		91.7		82	111	40	140		7	30		101		91	111	40	140		90		81	111	40	140
	CL3-BZ#29	681		80	855	40	140		605		71	855	40	140		12	30		94.9		85	111	40	140		90.5		81	111	40	140		5	30		102		92	111	40	140		90.6		82	111	40	140
	CL4-BZ#50	728		85	855	40	140		622		73	855	40	140		15	30		96.5		87	111	40	140		90.7		82	111	40	140		6	30		101		91	111	40	140		90		81	111	40	140
	CL3-BZ#26	704		82	855	40	140		617		72	855	40	140		13	30		97.7		88	111	40	140		92.1		83	111	40	140		6	30		103		93	111	40	140		91.6		82	111	40	140
	CL3-BZ#25	678		79	855	40	140		600		70	855	40	140		12	30		95.6		86	111	40	140		90.7		82	111	40	140		5	30		102		92	111	40	140		90.3		81	111	40	140
	CL4-BZ#53	706		82	855	40	140		625		73	855	40	140		12	30		95.8		86	111	40	140		89.4		80	111	40	140		7	30		99.9		90	111	40	140		89.1		80	111	40	140
	CL3-BZ#-31	689		80	855	40	140		611		71	855	40	140		12	30		95		85	111	40	140		89.7		81	111	40	140		5	30		100		90	111	40	140		88.2		79	111	40	140
	CL3-BZ#28	676		79	855	40	140		641		75	855	40	140		5	30		96.4		87	111	40	140		91.3		82	111	40	140		6	30		105		94	111	40	140		91.9		83	111	40	140
	CL3-BZ#33	641		75	855	40	140		488		57	855	40	140		27	30		102		92	111	40	140		96.9		87	111	40	140		6	30		120		108	111	40	140		104		93	111	40	140
	CL4-BZ#51	716		84	855	40	140		668		78	855	40	140		7	30		102		92	111	40	140		95.9		86	111	40	140		7	30		106		96	111	40	140		94.6		85	111	40	140
	CL3-BZ#21/#20	1400		82	1710	40	140		1350		79	1710	40	140		4	30		202		91	222	40	140		191		86	222	40	140		6	30		206		93	222	40	140		184		83	222	40	140
	CL4-BZ#45	685		80	855	40	140		639		75	855	40	140		6	30		95.1		86	111	40	140		89.7		81	111	40	140		6	30		99.9		90	111	40	140		88.7		80	111	40	140
	CL3-BZ#22	666		78	855	40	140		612		72	855	40	140		8	30		95.7		86	111	40	140		89.4		80	111	40	140		7	30		102		91	111	40	140		89		80	111	40	140
	CL4-BZ#73/#46	1360		80	1710	40	140		1270		74	1710	40	140		8	30		205		92	222	40	140		191		86	222	40	140		7	30		213		96	222	40	140		190		86	222	40	140
	CL4-BZ#69	640		75	855	40	140		616		72	855	40	140		4	30		99.1		89	111	40	140		92.8		84	111	40	140		6	30		106		95	111	40	140		93.5		84	111	40	140
	CL4-BZ#43	693		81	855	40	140		616		72	855	40	140		12	30		100		90	111	40	140		93.1		84	111	40	140		7	30		103		93	111	40	140		92.6		83	111	40	140
	CL3-BZ#36	657		77	855	40	140		618		72	855	40	140		7	30		100		90	111	40	140		94.7		85	111	40	140		6	30		107		96	111	40	140		94.8		85	111	40	140
	CL4-BZ#52	675		79	855	40	140		632		74	855	40	140		7	30		101		91	111	40	140		95.2		86	111	40	140		6	30		105		94	111	40	140		94		84	111	40	140
	CL4-BZ#48	668		78	855	40	140		622		73	855	40	140		7	30		102		92	111	40	140		93.9		84	111	40	140		9	30		105		95	111	40	140		93.5		84	111	40	140
	CL4-BZ#49	640		75	855	40	140		612		72	855	40	140		4	30		99.5		90	111	40	140		93.4		84	111	40	140		7	30		108		97	111	40	140		96.6		87	111	40	140
	CL5-BZ#104	652		76	855	40	140		628		73	855	40	140		4	30		102		91	111	40	140		94.7		85	111	40	140		7	30		110		99	111	40	140		98.1		88	111	40	140
	CL4-BZ#47	649		76	855	40	140		597		70	855	40	140		8	30		105		95	111	40	140		99.7		90	111	40	140		5	30		104		93	111	40	140		91.7		82	111	40	140
	CL4-BZ#65/#75/#62	2100		82	2570	40	140		1960		76	2570	40	140		8	30		301		90	333	40	140		284		85	333	40	140		6	30		322		97	333	40	140		289		87	333	40	140
	CL3-BZ#39	711		83	855	40	140		627		73	855	40	140		13	30		97.4		88	111	40	140		94.7		85	111	40	140		3	30		105		94	111	40	140		92.9		84	111	40	140
	CL3-BZ#38	699		82	855	40	140		610		71	855	40	140		14	30		99.7		90	111	40	140		96.2		86	111	40	140		5	30		107		96	111	40	140		95		85	111	40	140
	CL4-BZ#44	726		85	855	40	140		646		76	855	40	140		11	30		98.4		88	111	40	140		91.4		82	111	40	140		7	30		103		92	111	40	140		90.7		82	111	40	140
	CL4-BZ#59	687		80	855	40	140		614		72	855	40	140		11	30		102		92	111	40	140		94.6		85	111	40	140		8	30		111		100	111	40	140		98.2		88	111	40	140
	CL4-BZ#42	654		76	855	40	140		603		70	855	40	140		8	30		104		93	111	40	140		94.8		85	111	40	140		9	30		110		99	111	40	140		98.8		89	111	40	140
	CL4-BZ#71	712		83	855	40	140		652		76	855	40	140		9	30		102		92	111	40	140		94.8		85	111	40	140		8	30		106		95	111	40	140		93.7		84	111	40	140
	CL3-BZ#35	683		80	855	40	140		610		71	855	40	140		12	30		99.9		90	111	40	140		95.7		86	111	40	140		5	30		108		97	111	40	140		96.6		87	111	40	140
	CL4-BZ#41	700		82	855	40	140		619		72	855	40	140		13	30		102		92	111	40	140		93.8		84	111	40	140		9	30		104		93	111	40	140		92.8		84	111	40	140
	CL4-BZ#72	758		89	855	40	140		626		73	855	40	140		20	30		105		94	111	40	140		98.2		88	111	40	140		7	30		110		99	111	40	140		97.8		88	111	40	140
	CL5-BZ#96	716		84	855	40	140		656		77	855	40	140		9	30		104		94	111	40	140		97.2		87	111	40	140		8	30		106		95	111	40	140		94.9		85	111	40	140
	CL5-BZ#103	730		85	855	40	140		628		73	855	40	140		15	30		106		95	111	40	140		97.6		88	111	40	140		8	30		108		98	111	40	140		97.1		87	111	40	140
	CL4-BZ#68/#64	1480		87	1710	40	140		1300		76	1710	40	140		13	30		210		95	222	40	140		196		88	222	40	140		8	30		224		101	222	40	140		199		90	222	40	140
	CL4-BZ#40	712		83	855	40	140		636		74	855	40	140		11	30		104		93	111	40	140		95		86	111	40	140		8	30		106		96	111	40	140		95.7		86	111	40	140
	CL3-BZ#37	713		83	855	40	140		649		76	855	40	140		9	30		97.2		88	111	40	140		92.4		83	111	40	140		6	30		104		93	111	40	140		92.3		83	111	40	140
	CL5-BZ#100	721		84	855	40	140		674		79	855	40	140		6	30		107		97	111	40	140		100		90	111	40	140		7	30		113		101	111	40	140		100		90	111	40	140
	CL5-BZ#94	725		85	855	40	140		638		74	855	40	140		14	30		109		98	111	40	140		102		92	111	40	140		6	30		110		99	111	40	140		99		89	111	40	140
	CL4-BZ#57	740		86	855	40	140		651		76	855	40	140		12	30		101		91	111	40	140		94.3		85	111	40	140		7	30		105		95	111	40	140		93.3		84	111	40	140
	CL4-BZ#67/#58	1460		85	1710	40	140		1270		74	1710	40	140		14	30		209		94	222	40	140		193		87	222	40	140		8	30		216		97	222	40	140		193		87	222	40	140
	CL5-BZ#102	725		85	855	40	140		670		78	855	40	140		9	30		108		97	111	40	140		98.8		89	111	40	140		9	30		108		97	111	40	140		97.1		87	111	40	140
	CL4-BZ#61	696		81	855	40	140		624		73	855	40	140		10	30		102		92	111	40	140		94.8		85	111	40	140		8	30		108		97	111	40	140		95.5		86	111	40	140
	CL5-BZ#98	732		86	855	40	140		664		78	855	40	140		10	30		106		96	111	40	140		98.4		88	111	40	140		9	30		109		98	111	40	140		98.3		88	111	40	140
	CL4-BZ#76	712		83	855	40	140		678		79	855	40	140		5	30		104		93	111	40	140		97		87	111	40	140		7	30		111		100	111	40	140		99.6		90	111	40	140
	CL5-BZ#93	733		86	855	40	140		690		81	855	40	140		6	30		107		97	111	40	140		99.7		90	111	40	140		7	30		111		100	111	40	140		98.8		89	111	40	140
	CL4-BZ#63	748		88	855	40	140		635		74	855	40	140		17	30		108		97	111	40	140		100		90	111	40	140		7	30		114		102	111	40	140		101		91	111	40	140
	CL5-BZ#121/#95/#88	2170		84	2570	40	140		2020		79	2570	40	140		6	30		326		98	333	40	140		302		91	333	40	140		7	30		333		100	333	40	140		300		90	333	40	140
	CL4-BZ#74	711		83	855	40	140		640		75	855	40	140		10	30		106		96	111	40	140		99.2		89	111	40	140		8	30		111		100	111	40	140		98.8		89	111	40	140
	CL6-BZ#155	733		86	855	40	140		666		78	855	40	140		10	30		107		96	111	40	140		98.8		89	111	40	140		8	30		109		98	111	40	140		98.2		88	111	40	140
	CL4-BZ#70	713		83	855	40	140		657		77	855	40	140		8	30		105		95	111	40	140		97.6		88	111	40	140		8	30		108		98	111	40	140		96.9		87	111	40	140
	CL5-BZ#91	688		80	855	40	140		648		76	855	40	140		5	30		104		93	111	40	140		95.7		86	111	40	140		8	30		113		102	111	40	140		100		90	111	40	140
	CL4-BZ#66	676		79	855	40	140		603		70	855	40	140		12	30		107		96	111	40	140		99.4		89	111	40	140		8	30		111		100	111	40	140		98.2		88	111	40	140
	CL4-BZ#80	684		80	855	40	140		617		72	855	40	140		11	30		101		90	111	40	140		96		86	111	40	140		5	30		108		97	111	40	140		95.5		86	111	40	140
	CL4-BZ#55	671		78	855	40	140		620		72	855	40	140		8	30		103		93	111	40	140		95.7		86	111	40	140		8	30		108		97	111	40	140		95.9		86	111	40	140
	CL5-BZ#92	670		78	855	40	140		621		72	855	40	140		8	30		107		96	111	40	140		98.9		89	111	40	140		8	30		109		98	111	40	140		98.8		89	111	40	140
	CL5-BZ#89/#84	1370		80	1710	40	140		1250		73	1710	40	140		9	30		212		95	222	40	140		194		87	222	40	140		9	30		215		97	222	40	140		192		86	222	40	140
	CL5-BZ#101/#90	1300		76	1710	40	140		1310		77	1710	40	140		1	30		224		101	222	40	140		208		94	222	40	140		7	30		236		106	222	40	140		212		95	222	40	140
	CL4-BZ#56	739		86	855	40	140		686		80	855	40	140		7	30		111		100	111	40	140		101		91	111	40	140		9	30		113		102	111	40	140		101		91	111	40	140
	CL5-BZ#113	736		86	855	40	140		644		75	855	40	140		14	30		113		102	111	40	140		105		94	111	40	140		8	30		110		99	111	40	140		99.3		89	111	40	140
	CL5-BZ#99	680		79	855	40	140		616		72	855	40	140		9	30		108		98	111	40	140		98.8		89	111	40	140		10	30		110		99	111	40	140		97.5		88	111	40	140
	CL6-BZ#150	708		83	855	40	140		665		78	855	40	140		6	30		111		100	111	40	140		103		93	111	40	140		7	30		112		101	111	40	140		102		92	111	40	140
	CL4-BZ#60	709		83	855	40	140		640		75	855	40	140		10	30		106		96	111	40	140		98.9		89	111	40	140		8	30		110		99	111	40	140		98.4		88	111	40	140
	CL6-BZ#152	700		82	855	40	140		645		75	855	40	140		9	30		108		97	111	40	140		99		89	111	40	140		9	30		110		99	111	40	140		98.4		88	111	40	140
	CL5-BZ#119	708		83	855	40	140		643		75	855	40	140		10	30		115		104	111	40	140		99.6		90	111	40	140		14	30		117		105	111	40	140		105		94	111	40	140
	CL5-BZ#83/#125/#112	2130		83	2570	40	140		2030		79	2570	40	140		5	30		331		99	333	40	140		304		91	333	40	140		8	30		338		101	333	40	140		302		91	333	40	140
	CL5-BZ#86/#109	1370		80	1710	40	140		1300		76	1710	40	140		5	30		215		97	222	40	140		207		93	222	40	140		4	30		222		100	222	40	140		199		90	222	40	140
	CL6-BZ#145	722		84	855	40	140		684		80	855	40	140		5	30		111		100	111	40	140		102		92	111	40	140		8	30		112		101	111	40	140		102		91	111	40	140
	CL5-BZ#97	716		84	855	40	140		630		74	855	40	140		13	30		112		101	111	40	140		104		94	111	40	140		7	30		120		108	111	40	140		108		97	111	40	140
	CL6-BZ#148	755		88	855	40	140		682		80	855	40	140		10	30		110		99	111	40	140		100		90	111	40	140		10	30		111		100	111	40	140		99.9		90	111	40	140
	CL4-BZ#79	676		79	855	40	140		594		69	855	40	140		14	30		102		92	111	40	140		101		91	111	40	140		1	30		112		101	111	40	140		98.8		89	111	40	140
	CL5-BZ#116	661		77	855	40	140		606		71	855	40	140		8	30		106		96	111	40	140		100		90	111	40	140		6	30		113		101	111	40	140		100		90	111	40	140
	CL6-BZ#154	677		79	855	40	140		634		74	855	40	140		7	30		110		99	111	40	140		101		91	111	40	140		8	30		114		102	111	40	140		101		91	111	40	140
	CL4-BZ#78	700		82	855	40	140		649		76	855	40	140		8	30		102		91	111	40	140		98.9		89	111	40	140		2	30		110		99	111	40	140		82.9		74	111	40	140
	CL5-BZ#87/#111	1360		79	1710	40	140		1270		74	1710	40	140		7	30		227		102	222	40	140		209		94	222	40	140		8	30		230		103	222	40	140		206		93	222	40	140
	CL6-BZ#136	681		80	855	40	140		666		78	855	40	140		3	30		114		103	111	40	140		104		94	111	40	140		9	30		114		103	111	40	140		104		93	111	40	140
	CL5-BZ#117	714		84	855	40	140		652		76	855	40	140		10	30		112		101	111	40	140		106		95	111	40	140		6	30		117		105	111	40	140		104		94	111	40	140
	CL5-BZ#115	677		79	855	40	140		655		77	855	40	140		3	30		108		97	111	40	140		99.9		90	111	40	140		7	30		110		99	111	40	140		99.7		90	111	40	140
	CL5-BZ#85	679		79	855	40	140		663		78	855	40	140		1	30		116		104	111	40	140		106		95	111	40	140		9	30		123		111	111	40	140		110		99	111	40	140
	CL5-BZ#120	692		81	855	40	140		616		72	855	40	140		12	30		113		102	111	40	140		103		93	111	40	140		9	30		116		105	111	40	140		102		92	111	40	140
	CL5-BZ#110	706		83	855	40	140		653		76	855	40	140		9	30		107		96	111	40	140		97.4		88	111	40	140		9	30		108		97	111	40	140		97.3		88	111	40	140
	CL4-BZ#81	676		79	855	40	140		595		70	855	40	140		12	30		96.9		87	111	40	140		95.6		86	111	40	140		1	30		109		98	111	40	140		96		86	111	40	140
	CL6-BZ#151	782		91	855	40	140		683		80	855	40	140		13	30		98.6		89	111	40	140		93.7		84	111	40	140		6	30		105		95	111	40	140		96.8		87	111	40	140
	CL6-BZ#135	850		99	855	40	140		763		89	855	40	140		11	30		101		91	111	40	140		95		86	111	40	140		6	30		107		97	111	40	140		98.8		89	111	40	140
	CL5-BZ#82	758		88	855	40	140		662		77	855	40	140		13	30		100		90	111	40	140		94		84	111	40	140		7	30		106		96	111	40	140		97.4		88	111	40	140
	CL6-BZ#144	776		91	855	40	140		689		80	855	40	140		13	30		102		92	111	40	140		96.1		86	111	40	140		7	30		110		99	111	40	140		101		91	111	40	140
	CL6-BZ#147/#149	1650		97	1710	40	140		1430		84	1710	40	140		14	30		204		92	222	40	140		194		87	222	40	140		6	30		219		98	222	40	140		200		90	222	40	140
	CL4-BZ#77	747		87	855	40	140		675		79	855	40	140		10	30		88.2		79	111	40	140		91.7		82	111	40	140		4	30		109		98	111	40	140		99		89	111	40	140
	CL6-BZ#143/#139	1600		94	1710	40	140		1420		83	1710	40	140		12	30		204		92	222	40	140		193		87	222	40	140		6	30		216		97	222	40	140		199		90	222	40	140
	CL5-BZ#124	769		90	855	40	140		667		78	855	40	140		14	30		101		91	111	40	140		95.6		86	111	40	140		6	30		108		97	111	40	140		98.8		89	111	40	140
	CL6-BZ#140	795		93	855	40	140		752		88	855	40	140		6	30		106		95	111	40	140		99.9		90	111	40	140		5	30		111		100	111	40	140		103		92	111	40	140
	CL5-BZ#108	670		78	855	40	140		665		78	855	40	140		0	30		104		94	111	40	140		99.8		90	111	40	140		4	30		113		102	111	40	140		103		93	111	40	140
	CL5-BZ#107/#123	1560		91	1710	40	140		1340		78	1710	40	140		15	30		201		90	222	40	140		190		86	222	40	140		5	30		218		98	222	40	140		199		90	222	40	140
	CL7-BZ#188	815		95	855	40	140		750		88	855	40	140		8	30		100		90	111	40	140		95		86	111	40	140		5	30		106		96	111	40	140		97.8		88	111	40	140
	CL6-BZ#134	728		85	855	40	140		726		85	855	40	140		0	30		101		91	111	40	140		95.9		86	111	40	140		6	30		109		98	111	40	140		101		91	111	40	140
	CL5-BZ#106	787		92	855	40	140		727		85	855	40	140		8	30		105		95	111	40	140		101		91	111	40	140		4	30		112		101	111	40	140		104		93	111	40	140
	CL6-BZ#133	786		92	855	40	140		752		88	855	40	140		4	30		113		102	111	40	140		98		88	111	40	140		15	30		121		109	111	40	140		111		100	111	40	140
	CL6-BZ#142	730		85	855	40	140		704		82	855	40	140		4	30		98.3		88	111	40	140		92		83	111	40	140		6	30		103		93	111	40	140		94.6		85	111	40	140
	CL5-BZ#118	738		86	855	40	140		672		78	855	40	140		10	30		95.3		86	111	40	140		91.4		82	111	40	140		5	30		101		91	111	40	140		93.6		84	111	40	140
	CL6-BZ#131	772		90	855	40	140		726		85	855	40	140		6	30		101		91	111	40	140		96		86	111	40	140		6	30		106		96	111	40	140		98.1		88	111	40	140
	CL7-BZ#184	789		92	855	40	140		742		87	855	40	140		6	30		100		90	111	40	140		94.5		85	111	40	140		6	30		106		95	111	40	140		97.2		87	111	40	140
	CL6-BZ#165	785		92	855	40	140		764		89	855	40	140		3	30		98.8		89	111	40	140		97.1		87	111	40	140		2	30		107		96	111	40	140		97.4		88	111	40	140
	CL6-BZ#146	807		94	855	40	140		720		84	855	40	140		11	30		106		95	111	40	140		96.3		87	111	40	140		9	30		112		101	111	40	140		101		91	111	40	140
	CL6-BZ#161	795		93	855	40	140		731		85	855	40	140		9	30		102		92	111	40	140		98.4		88	111	40	140		4	30		109		98	111	40	140		101		91	111	40	140
	CL5-BZ#122	763		89	855	40	140		694		81	855	40	140		9	30		102		91	111	40	140		96.4		87	111	40	140		4	30		108		97	111	40	140		98.4		88	111	40	140
	CL6-BZ#168	815		95	855	40	140		710		83	855	40	140		13	30		103		93	111	40	140		100		90	111	40	140		3	30		112		100	111	40	140		103		92	111	40	140
	CL5-BZ#114	730		85	855	40	140		695		81	855	40	140		5	30		97.4		88	111	40	140		95.4		86	111	40	140		2	30		111		100	111	40	140		102		92	111	40	140
	CL6-BZ#153	708		83	855	40	140		723		84	855	40	140		1	30		101		91	111	40	140		92.9		84	111	40	140		8	30		103		93	111	40	140		95.2		86	111	40	140
	CL6-BZ#132	777		91	855	40	140		719		84	855	40	140		8	30		98.6		89	111	40	140		92.6		83	111	40	140		7	30		104		93	111	40	140		94.8		85	111	40	140
	CL7-BZ#179	738		86	855	40	140		706		82	855	40	140		5	30		99.9		90	111	40	140		92.9		84	111	40	140		7	30		105		95	111	40	140		96.4		87	111	40	140
	CL6-BZ#141	719		84	855	40	140		670		78	855	40	140		7	30		99.6		90	111	40	140		93.1		84	111	40	140		7	30		106		95	111	40	140		96.6		87	111	40	140
	CL7-BZ#176	773		90	855	40	140		694		81	855	40	140		11	30		98.3		88	111	40	140		91.6		82	111	40	140		7	30		109		98	111	40	140		100		90	111	40	140
	CL5-BZ#105	732		86	855	40	140		641		75	855	40	140		14	30		92.2		83	111	40	140		87.7		79	111	40	140		5	30		102		92	111	40	140		92.7		83	111	40	140
	CL6-BZ#137	708		83	855	40	140		655		77	855	40	140		8	30		104		93	111	40	140		98.2		88	111	40	140		6	30		118		106	111	40	140		108		97	111	40	140
	CL5-BZ#127	743		87	855	40	140		678		79	855	40	140		10	30		91		82	111	40	140		95.1		86	111	40	140		5	30		106		96	111	40	140		97.2		87	111	40	140
	CL7-BZ#186	756		88	855	40	140		704		82	855	40	140		7	30		100		90	111	40	140		93.9		84	111	40	140		7	30		106		96	111	40	140		97.7		88	111	40	140
	CL6-BZ#130/#164	1560		91	1710	40	140		1410		83	1710	40	140		9	30		205		92	222	40	140		195		88	222	40	140		4	30		218		98	222	40	140		199		90	222	40	140
	CL7-BZ#178	750		88	855	40	140		689		80	855	40	140		10	30		102		92	111	40	140		96.8		87	111	40	140		6	30		108		98	111	40	140		99.3		89	111	40	140
	CL6-BZ#138	818		96	855	40	140		729		85	855	40	140		12	30		106		96	111	40	140		102		91	111	40	140		5	30		109		98	111	40	140		99.5		90	111	40	140
	CL6-BZ#163/#160	1590		93	1710	40	140		1440		84	1710	40	140		10	30		200		90	222	40	140		194		87	222	40	140		3	30		226		102	222	40	140		208		94	222	40	140
	CL6-BZ#129/#158	1520		89	1710	40	140		1460		85	1710	40	140		5	30		197		89	222	40	140		197		89	222	40	140		0	30		220		99	222	40	140		202		91	222	40	140
	CL7-BZ#182/#175	1560		91	1710	40	140		1480		86	1710	40	140		6	30		206		93	222	40	140		197		89	222	40	140		4	30		218		98	222	40	140		202		91	222	40	140
	CL7-BZ#187	727		85	855	40	140		674		79	855	40	140		7	30		99.6		90	111	40	140		94.2		85	111	40	140		6	30		105		95	111	40	140		97.2		88	111	40	140
	CL7-BZ#183	768		90	855	40	140		689		80	855	40	140		12	30		98.6		89	111	40	140		91.4		82	111	40	140		8	30		105		94	111	40	140		95		86	111	40	140
	CL6-BZ#166	743		87	855	40	140		662		77	855	40	140		12	30		95.5		86	111	40	140		93		84	111	40	140		2	30		108		97	111	40	140		96.5		87	111	40	140
	CL6-BZ#159	697		81	855	40	140		615		72	855	40	140		12	30		99.5		90	111	40	140		95.3		86	111	40	140		5	30		111		100	111	40	140		99.3		89	111	40	140
	CL5-BZ#126	716		84	855	40	140		661		77	855	40	140		9	30		89.5		80	111	40	140		96.5		87	111	40	140		8	30		110		99	111	40	140		98.7		89	111	40	140
	CL7-BZ#185	691		81	855	40	140		647		76	855	40	140		6	30		100		90	111	40	140		96		86	111	40	140		5	30		114		102	111	40	140		104		93	111	40	140
	CL6-BZ#162	736		86	855	40	140		659		77	855	40	140		11	30		101		90	111	40	140		96		86	111	40	140		5	30		109		98	111	40	140		101		91	111	40	140
	CL7-BZ#174	751		88	855	40	140		692		81	855	40	140		8	30		103		93	111	40	140		97.5		88	111	40	140		6	30		108		98	111	40	140		99.6		90	111	40	140
	CL6-BZ#128	764		89	855	40	140		672		78	855	40	140		13	30		99.7		90	111	40	140		94.6		85	111	40	140		6	30		106		95	111	40	140		95.7		86	111	40	140
	CL8-BZ#202	802		94	855	40	140		736		86	855	40	140		9	30		101		91	111	40	140		95.6		86	111	40	140		6	30		107		96	111	40	140		98.3		88	111	40	140
	CL6-BZ#167	742		87	855	40	140		674		79	855	40	140		10	30		103		93	111	40	140		96.8		87	111	40	140		7	30		115		103	111	40	140		105		94	111	40	140
	CL7-BZ#181	711		83	855	40	140		649		76	855	40	140		9	30		99.7		90	111	40	140		96.2		86	111	40	140		5	30		107		97	111	40	140		98.7		89	111	40	140
	CL7-BZ#177	763		89	855	40	140		671		78	855	40	140		13	30		103		93	111	40	140		96.1		86	111	40	140		8	30		109		98	111	40	140		99.2		89	111	40	140
	CL8-BZ#204/#200	1520		89	1710	40	140		1460		85	1710	40	140		5	30		204		92	222	40	140		193		87	222	40	140		6	30		214		96	222	40	140		198		89	222	40	140
	CL7-BZ#171	712		83	855	40	140		637		74	855	40	140		11	30		101		91	111	40	140		95.4		86	111	40	140		6	30		106		95	111	40	140		96.3		87	111	40	140
	CL7-BZ#173	684		80	855	40	140		612		72	855	40	140		11	30		98.2		88	111	40	140		93.2		84	111	40	140		5	30		106		96	111	40	140		95.5		86	111	40	140
	CL8-BZ#197	761		89	855	40	140		702		82	855	40	140		8	30		101		91	111	40	140		95.3		86	111	40	140		6	30		106		95	111	40	140		97.5		88	111	40	140
	CL7-BZ#172	664		78	855	40	140		610		71	855	40	140		9	30		99.2		89	111	40	140		92.6		83	111	40	140		7	30		105		94	111	40	140		94.7		85	111	40	140
	CL7-BZ#192	719		84	855	40	140		642		75	855	40	140		11	30		99.6		90	111	40	140		98.7		89	111	40	140		1	30		111		100	111	40	140		101		91	111	40	140
	CL6-BZ#156	725		85	855	40	140		662		77	855	40	140		10	30		100		90	111	40	140		99.4		90	111	40	140		0	30		115		104	111	40	140		106		95	111	40	140
	CL6-BZ#157	776		91	855	40	140		718		84	855	40	140		8	30		92.5		83	111	40	140		91		82	111	40	140		1	30		100		90	111	40	140		92.3		83	111	40	140
	CL7-BZ#180	743		87	855	40	140		747		87	855	40	140		0	30		94.5		85	111	40	140		92		83	111	40	140		2	30		102		91	111	40	140		94.9		85	111	40	140
	CL7-BZ#193	784		92	855	40	140		725		85	855	40	140		8	30		95		85	111	40	140		93.1		84	111	40	140		1	30		101		91	111	40	140		92.8		84	111	40	140
	CL8-BZ#199	765		89	855	40	140		709		83	855	40	140		7	30		100		90	111	40	140		93.9		84	111	40	140		7	30		105		94	111	40	140		97.4		88	111	40	140
	CL7-BZ#191	704		82	855	40	140		635		74	855	40	140		10	30		99.8		90	111	40	140		95.4		86	111	40	140		5	30		108		97	111	40	140		98.4		89	111	40	140
	CL8-BZ#198	716		84	855	40	140		622		73	855	40	140		14	30		100		90	111	40	140		95.2		86	111	40	140		5	30		109		98	111	40	140		100		90	111	40	140
	CL8-BZ#201	688		80	855	40	140		705		82	855	40	140		2	30		103		93	111	40	140		99		89	111	40	140		4	30		110		99	111	40	140		99.8		90	111	40	140
	CL7-BZ#170	608		71	855	40	140		548		64	855	40	140		10	30		97.3		88	111	40	140		93.5		84	111	40	140		5	30		103		93	111	40	140		94.4		85	111	40	140
	CL7-BZ#190	740		86	855	40	140		679		79	855	40	140		8	30		99.8		90	111	40	140		102		91	111	40	140		1	30		112		100	111	40	140		103		93	111	40	140
	CL8-BZ#196	609		71	855	40	140		655		76	855	40	140		7	30		103		93	111	40	140		100		90	111	40	140		3	30		113		102	111	40	140		105		94	111	40	140
	CL8-BZ#203	830		97	855	40	140		623		73	855	40	140		28	30		101		90	111	40	140		98.9		89	111	40	140		1	30		106		95	111	40	140		98.3		88	111	40	140
	CL6-BZ#169	700		82	855	40	140		633		74	855	40	140		10	30		86.7		78	111	40	140		101		91	111	40	140		15	30		113		102	111	40	140		102		92	111	40	140
	CL9-BZ#208	643		75	855	40	140		603		70	855	40	140		7	30		103		92	111	40	140		97		87	111	40	140		6	30		110		99	111	40	140		101		91	111	40	140
	CL9-BZ#207	696		81	855	40	140		662		77	855	40	140		5	30		100		90	111	40	140		96.1		86	111	40	140		5	30		109		98	111	40	140		99.3		89	111	40	140
	CL7-BZ#189	650		76	855	40	140		614		72	855	40	140		5	30		96		86	111	40	140		97.8		88	111	40	140		2	30		116		105	111	40	140		105		94	111	40	140
	CL8-BZ#195	714		83	855	40	140		667		78	855	40	140		6	30		102		92	111	40	140		103		92	111	40	140		0	30		114		103	111	40	140		103		93	111	40	140
	CL8-BZ#194	713		83	855	40	140		619		72	855	40	140		14	30		108		97	111	40	140		105		94	111	40	140		3	30		120		108	111	40	140		107		97	111	40	140
	CL8-BZ#205	690		81	855	40	140		603		70	855	40	140		15	30		103		93	111	40	140		105		95	111	40	140		2	30		119		107	111	40	140		108		97	111	40	140
	CL9-BZ#206	641		75	855	40	140		616		72	855	40	140		4	30		106		96	111	40	140		105		95	111	40	140		1	30		121		109	111	40	140		110		99	111	40	140
	CL10-BZ#209	666		78	855	40	140		596		70	855	40	140		11	30		109		98	111	40	140		106		96	111	40	140		2	30		121		109	111	40	140		110		99	111	40	140
	Surrogates (% Recovery)
	CL3-BZ#19-C13	78							75										85							79										90							79
	CL8-BZ#202-C13	90							81										94							87										101							92
[truncated: 146 more columns]

## Sheet: Aroclor Data 8082A
	Description	Liquid Paint Reps 1 - 5 (Gravimetric 6.18% Aroclor Wet Weight)										Paint Chip Replicates 1 - 3 (11.88% Aroclor Dry Weight)
	Sample ID	15364-170-6 (Rep 1)		15364-170-6 (Rep 2)		15364-170-6 (Rep 3)		15364-170-6 (Rep 4)		15364-170-6 (Rep 5)		15364170-6-PC (REP 1)		15364170-6-PC (REP 2)		15364170-6-PC (REP 3)
	Matrix	OIL		OIL		OIL		OIL		OIL		SOLID		SOLID		SOLID
	Sample Size(wet)	0.00636	g	0.00644	g	0.00636	g	0.00626	g	0.0063	g	0.1026	g	0.1035	g	0.1055	g
	Weight of Paint Chips Used	NA		NA		NA		NA		NA		1.1026	g	1.1035	g	1.1055	g
	Units	mg/kg		mg/kg		mg/kg		mg/kg		mg/kg		ug/kg		ug/kg		ug/kg
	Reporting Limit	2950		2910		2950		3000		2980		3650000		3620000		3550000
	Analytes	Result		Result		Result		Result		Result		Result		Result		Result
	AROCLOR 1016		U		U		U		U		U		U		U		U
	AROCLOR 1221		U		U		U		U		U		U		U		U
	AROCLOR 1232		U		U		U		U		U		U		U		U
	AROCLOR 1242		U		U		U		U		U		U		U		U
	AROCLOR 1248		U		U		U		U		U		U		U		U
	AROCLOR 1254	59300		60300		59600		55000		61100		89200000		96900000		95000000
	AROCLOR 1260		U		U		U		U		U		U		U		U
	AROCLOR 1262		U		U		U		U		U		U		U		U
	AROCLOR 1268		U		U		U		U		U		U		U		U
	PCBS, TOTAL	59300		60300		59600		55000		61100		89200000		96900000		95000000
	Surrogates (% Recovery)
	TETRACHLORO-META-XYLENE	92		94		90		85		94		81		88		86
	DECACHLOROBIPHENYL	97		99		94		90		98		90		98		97

## Sheet: Aroclor Blank Data 8082A
	Description	Liquid Paint Lab Blank		Paint Chips Lab Blank
	Sample ID	Laboratory Method Bl		Laboratory Method Bl
	Matrix	OIL		SOLID
	Sample Size(wet)	0.00636	g	0.1053	g
	Units	mg/kg		ug/kg
	Reporting Limit	59		712
	Analytes	Result		Result
	AROCLOR 1016		U		U
	AROCLOR 1221		U		U
	AROCLOR 1232		U		U
	AROCLOR 1242		U		U
	AROCLOR 1248		U		U
	AROCLOR 1254		U		U
	AROCLOR 1260		U		U
	AROCLOR 1262		U		U
	AROCLOR 1268		U		U
	PCBS, TOTAL		U		U
	Surrogates (% Recovery)
	TETRACHLORO-META-XYLENE	88		78
	DECACHLOROBIPHENYL	82		89

## Sheet: Aroclor LCS Data 8082A
	Description	Liquid Paint LCS							Liquid Paint LCSD										Paint Chips LCS							Paint Chips LCSD
	Sample ID	Laboratory Control S							LCS Duplicate										Laboratory Control S							LCS Duplicate
	Matrix	OIL							OIL										SOLID							SOLID
	Sample Size(wet)	0.00636	g						0.00636	g									0.1053	g						0.1053	g
	Units	%							%										%							%
	Reporting Limit	59							59										712							712
	Analytes	Result		% REC	Spike Conc.	Lower Limit	Upper Limit		Result		% REC	Spike Conc.	Lower Limit	Upper Limit		RPD	RPD Limit		Result		% REC	Spike Conc.	Lower Limit	Upper Limit		Result		% REC	Spike Conc.	Lower Limit	Upper Limit		RPD	RPD Limit
	AROCLOR 1016	1160		74	1570	40	140		1200		76	1570	40	140		3	50		18100		76	23700	40	140		19600		83	23700	40	140		9	50
	AROCLOR 1260	1270		81	1570	40	140		1320		84	1570	40	140		4	50		20200		85	23700	40	140		22000		93	23700	40	140		9	50
	Surrogates (% Recovery)
	TETRACHLORO-META-XYLENE	89							89										78							86
	DECACHLOROBIPHENYL	85							83										89							95

## Sheet: Qualifiers 
	List of Potential Qualifiers
	A: Spectra identified as "Aldol Condensation Product".
	B: The analyte was detected above the reporting limit in the associated method blank. Flag only applies to associated field samples that have detectable concentrations of the analyte at less than ten times (10x) the concentration found in the blank. For MCP-related projects, flag only applies to associated field samples that have detectable concentrations of the analyte at less than ten times (10…
	C: Co-elution: The target analyte co-elutes with a known lab standard (i.e. surrogate, internal standards, etc.) for co-extracted analyses.
	D: Concentration of analyte was quantified from diluted analysis. Flag only applies to field samples that have detectable concentrations of the analyte.
	E: Concentration of analyte exceeds the range of the calibration curve and/or linear range of the instrument.
	G: The concentration may be biased high due to matrix interferences (i.e, co-elution) with non-target compound(s). The result should be considered estimated.
	H: The analysis of pH was performed beyond the regulatory-required holding time of 15 minutes from the time of sample collection.
	I: The lower value for the two columns has been reported due to obvious interference.
	J: Estimated value. This represents an estimated concentration for Tentatively Identified Compounds (TICs).
	J: Estimated value. The Target analyte concentration is below the quantitation limit (RL), but above the Method Detection Limit (MDL) or Estimated Detection Limit (EDL) for SPME-related analyses. This represents an estimated concentration for Tentatively Identified Compounds (TICs).
	M: Reporting Limit (RL) exceeds the MCP CAM Reporting Limit for this analyte.
	ND: Not detected at the method detection limit (MDL) for the sample, or estimated detection limit (EDL) for SPME-related analyses.
	ND: Not detected at the reporting limit (RL) for the sample.
	NJ: Presumptive evidence of compound. This represents an estimated concentration for Tentatively Identified Compounds (TICs), where the identification is based on a mass spectral library search.
	P: The RPD between the results for the two columns exceeds the method-specified criteria.
	Q: The quality control sample exceeds the associated acceptance criteria. For DOD-related projects, LCS and/or Continuing Calibration Standard exceedences are also qualified on all associated sample results. Note: This flag is not applicable for matrix spike recoveries when the sample concentration is greater than 4x the spike added or for batch duplicate RPD when the sample concentrations are le…
	R: Analytical results are from sample re-analysis.
	RE: Analytical results are from sample re-extraction.
	S: Analytical results are from modified screening analysis.
	U: Not detected at the reported detection limit for the sample.

## Sheet: ABA_HISTOGRAM_SETTINGS
Newfields	2				1	2	50	TRUE
Analyte Profile Histogram	3					=$25:$210	7	TRUE
Concentration	-1						10
15	=$D:$S						1
19	5					186	90
2	4	DAY-0-DI-BLANK	L1912995-01		TRUE	25	16764108	CL1-BZ#1	TRUE
	7	DAY-3-WL-EQ-BLANK	L1912995-02		TRUE	26	16764108	CL1-BZ#2	TRUE
	10	DAY-3-WL-6%- REP 1	L1912995-03		TRUE	27	16764108	CL1-BZ#3	TRUE
	13	DAY-3-WL-6%- REP 2	L1912995-04		TRUE	28	16764108	CL2-BZ#4/#10	TRUE
	16	DAY-3-WL-6%- REP 3	L1912995-05		TRUE	29	16764108	CL2-BZ#9	TRUE
						30	16764108	CL2-BZ#7	TRUE
						31	16764108	CL2-BZ#6	TRUE
						32	16764108	CL2-BZ#5	TRUE
						33	16764108	CL2-BZ#8	TRUE
						34	16764108	CL3-BZ#19	TRUE
						35	16764108	CL2-BZ#14	TRUE
						36	16764108	CL3-BZ#30	TRUE
						37	16764108	CL3-BZ#18	TRUE
						38	16764108	CL2-BZ#11	TRUE
						39	16764108	CL3-BZ#17	TRUE
						40	16764108	CL2-BZ#12	TRUE
						41	16764108	CL3-BZ#27	TRUE
						42	16764108	CL2-BZ#13	TRUE
						43	16764108	CL3-BZ#24	TRUE
						44	16764108	CL3-BZ#16	TRUE
						45	16764108	CL3-BZ#32	TRUE
						46	16764108	CL2-BZ#15	TRUE
						47	16764108	CL3-BZ#34	TRUE
						48	16764108	CL3-BZ#23	TRUE
						49	16764108	CL4-BZ#54	TRUE
						50	16764108	CL3-BZ#29	TRUE
						51	16764108	CL4-BZ#50	TRUE
						52	16764108	CL3-BZ#26	TRUE
						53	16764108	CL3-BZ#25	TRUE
						54	16764108	CL4-BZ#53	TRUE
						55	16764108	CL3-BZ#-31	TRUE
						56	16764108	CL3-BZ#28	TRUE
						57	16764108	CL3-BZ#33	TRUE
						58	16764108	CL4-BZ#51	TRUE
						59	16764108	CL3-BZ#21/#20	TRUE
						60	16764108	CL4-BZ#45	TRUE
						61	16764108	CL3-BZ#22	TRUE
						62	16764108	CL4-BZ#73/#46	TRUE
						63	16764108	CL4-BZ#69	TRUE
						64	16764108	CL4-BZ#43	TRUE
						65	16764108	CL3-BZ#36	TRUE
						66	16764108	CL4-BZ#52	TRUE
						67	16764108	CL4-BZ#48	TRUE
						68	16764108	CL4-BZ#49	TRUE
						69	16764108	CL5-BZ#104	TRUE
						70	16764108	CL4-BZ#47	TRUE
						71	16764108	CL4-BZ#65/#75/#62	TRUE
						72	16764108	CL3-BZ#39	TRUE
						73	16764108	CL3-BZ#38	TRUE
						74	16764108	CL4-BZ#44	TRUE
						75	16764108	CL4-BZ#59	TRUE
						76	16764108	CL4-BZ#42	TRUE
						77	16764108	CL4-BZ#71	TRUE
						78	16764108	CL3-BZ#35	TRUE
						79	16764108	CL4-BZ#41	TRUE
						80	16764108	CL4-BZ#72	TRUE
						81	16764108	CL5-BZ#96	TRUE
						82	16764108	CL5-BZ#103	TRUE
						83	16764108	CL4-BZ#68/#64	TRUE
						84	16764108	CL4-BZ#40	TRUE
						85	16764108	CL3-BZ#37	TRUE
						86	16764108	CL5-BZ#100	TRUE
						87	16764108	CL5-BZ#94	TRUE
						88	16764108	CL4-BZ#57	TRUE
						89	16764108	CL4-BZ#67/#58	TRUE
						90	16764108	CL5-BZ#102	TRUE
						91	16764108	CL4-BZ#61	TRUE
						92	16764108	CL5-BZ#98	TRUE
						93	16764108	CL4-BZ#76	TRUE
						94	16764108	CL5-BZ#93	TRUE
						95	16764108	CL4-BZ#63	TRUE
						96	16764108	CL5-BZ#121/#95/#88	TRUE
						97	16764108	CL4-BZ#74	TRUE
						98	16764108	CL6-BZ#155	TRUE
						99	16764108	CL4-BZ#70	TRUE
						100	16764108	CL5-BZ#91	TRUE
						101	16764108	CL4-BZ#66	TRUE
						102	16764108	CL4-BZ#80	TRUE
						103	16764108	CL4-BZ#55	TRUE
						104	16764108	CL5-BZ#92	TRUE
						105	16764108	CL5-BZ#89/#84	TRUE
						106	16764108	CL5-BZ#101/#90	TRUE
						107	16764108	CL4-BZ#56	TRUE
						108	16764108	CL5-BZ#113	TRUE
						109	16764108	CL5-BZ#99	TRUE
						110	16764108	CL6-BZ#150	TRUE
						111	16764108	CL4-BZ#60	TRUE
						112	16764108	CL6-BZ#152	TRUE
						113	16764108	CL5-BZ#119	TRUE
						114	16764108	CL5-BZ#83/#125/#112	TRUE
						115	16764108	CL5-BZ#86/#109	TRUE
						116	16764108	CL6-BZ#145	TRUE
						117	16764108	CL5-BZ#97	TRUE
						118	16764108	CL6-BZ#148	TRUE
						119	16764108	CL4-BZ#79	TRUE
						120	16764108	CL5-BZ#116	TRUE
						121	16764108	CL6-BZ#154	TRUE
						122	16764108	CL4-BZ#78	TRUE
						123	16764108	CL5-BZ#87/#111	TRUE
						124	16764108	CL6-BZ#136	TRUE
						125	16764108	CL5-BZ#117	TRUE
						126	16764108	CL5-BZ#115	TRUE
						127	16764108	CL5-BZ#85	TRUE
						128	16764108	CL5-BZ#120	TRUE
						129	16764108	CL5-BZ#110	TRUE
						130	16764108	CL4-BZ#81	TRUE
						131	16764108	CL6-BZ#151	TRUE
						132	16764108	CL6-BZ#135	TRUE
						133	16764108	CL5-BZ#82	TRUE
						134	16764108	CL6-BZ#144	TRUE
						135	16764108	CL6-BZ#147/#149	TRUE
						136	16764108	CL4-BZ#77	TRUE
						137	16764108	CL6-BZ#143/#139	TRUE
						138	16764108	CL5-BZ#124	TRUE
						139	16764108	CL6-BZ#140	TRUE
						140	16764108	CL5-BZ#108	TRUE
						141	16764108	CL5-BZ#107/#123	TRUE
						142	16764108	CL7-BZ#188	TRUE
						143	16764108	CL6-BZ#134	TRUE
						144	16764108	CL5-BZ#106	TRUE
						145	16764108	CL6-BZ#133	TRUE
						146	16764108	CL6-BZ#142	TRUE
						147	16764108	CL5-BZ#118	TRUE
						148	16764108	CL6-BZ#131	TRUE
						149	16764108	CL7-BZ#184	TRUE
						150	16764108	CL6-BZ#165	TRUE
						151	16764108	CL6-BZ#146	TRUE
						152	16764108	CL6-BZ#161	TRUE
						153	16764108	CL5-BZ#122	TRUE
						154	16764108	CL6-BZ#168	TRUE
						155	16764108	CL5-BZ#114	TRUE
						156	16764108	CL6-BZ#153	TRUE
						157	16764108	CL6-BZ#132	TRUE
						158	16764108	CL7-BZ#179	TRUE
						159	16764108	CL6-BZ#141	TRUE
						160	16764108	CL7-BZ#176	TRUE
						161	16764108	CL5-BZ#105	TRUE
						162	16764108	CL6-BZ#137	TRUE
						163	16764108	CL5-BZ#127	TRUE
						164	16764108	CL7-BZ#186	TRUE
						165	16764108	CL6-BZ#130/#164	TRUE
						166	16764108	CL7-BZ#178	TRUE
						167	16764108	CL6-BZ#138	TRUE
						168	16764108	CL6-BZ#163/#160	TRUE
						169	16764108	CL6-BZ#129/#158	TRUE
						170	16764108	CL7-BZ#182/#175	TRUE
						171	16764108	CL7-BZ#187	TRUE
						172	16764108	CL7-BZ#183	TRUE
						173	16764108	CL6-BZ#166	TRUE
						174	16764108	CL6-BZ#159	TRUE
						175	16764108	CL5-BZ#126	TRUE
						176	16764108	CL7-BZ#185	TRUE
						177	16764108	CL6-BZ#162	TRUE
						178	16764108	CL7-BZ#174	TRUE
						179	16764108	CL6-BZ#128	TRUE
						180	16764108	CL8-BZ#202	TRUE
						181	16764108	CL6-BZ#167	TRUE
						182	16764108	CL7-BZ#181	TRUE
						183	16764108	CL7-BZ#177	TRUE
						184	16764108	CL8-BZ#204/#200	TRUE
						185	16764108	CL7-BZ#171	TRUE
						186	16764108	CL7-BZ#173	TRUE
						187	16764108	CL8-BZ#197	TRUE
						188	16764108	CL7-BZ#172	TRUE
						189	16764108	CL7-BZ#192	TRUE
						190	16764108	CL6-BZ#156	TRUE
						191	16764108	CL6-BZ#157	TRUE
						192	16764108	CL7-BZ#180	TRUE
						193	16764108	CL7-BZ#193	TRUE
						194	16764108	CL8-BZ#199	TRUE
						195	16764108	CL7-BZ#191	TRUE
						196	16764108	CL8-BZ#198	TRUE
						197	16764108	CL8-BZ#201	TRUE
						198	16764108	CL7-BZ#170	TRUE
						199	16764108	CL7-BZ#190	TRUE
						200	16764108	CL8-BZ#196	TRUE
						201	16764108	CL8-BZ#203	TRUE
						202	16764108	CL6-BZ#169	TRUE
						203	16764108	CL9-BZ#208	TRUE
						204	16764108	CL9-BZ#207	TRUE
						205	16764108	CL7-BZ#189	TRUE
						206	16764108	CL8-BZ#195	TRUE
						207	16764108	CL8-BZ#194	TRUE
						208	16764108	CL8-BZ#205	TRUE
						209	16764108	CL9-BZ#206	TRUE
						210	16764108	CL10-BZ#209	TRUE
